# Supplementary material for: Transparent artificial intelligence-enabled interpretable and interactive sleep apnea assessment across flexible monitoring scenarios
Source: Nat Commun. 2025 Aug 14;16:7548. doi: 10.1038/s41467-025-62864-x (PMC12354915; doi:10.1038/s41467-025-62864-x)
Supplement: Supplementary file 8 — Source Data [file 41467_2025_62864_MOESM8_ESM.xlsx]

## Sheet: Figure 2
Dataset	Total_n	Final_n	Exclusion_channel_absence	Exclusion_TST_less_4h	Exclusion_age_less_18	Exclusion_AHI_not_provided	Male_n	Female_n	Age_mean	Age_median	Age_high	Age_low	BMI_mean	BMI_median	BMI_high	BMI_low	AHI_mean	AHI_median	AHI_high	AHI_low	Sleep_duration_mean
SHHS1_train_validation	5793	5255	187	351	0	0	2509	2746	63.2	63	90	39	28.2	27.5	50	18	17.9	13.2	161.8	0	6.01
SHHS2_test	2651	2522	7	122	0	0	1157	1365	68.2	68	90	44	28.3	27.7	50	18	18.4	13.6	118.4	0	6.29
MESA_test	2056	1846	0	210	0	0	827	1019	69.6	69	90	54	N/A	N/A	N/A	N/A	24.1	18.4	112	0	6.23
MROS_test	3930	3522	4	346	0	58	3522	0	76.4	76	90	67	27.2	26.7	46.5	16.4	21.4	17.1	106	0	5.97
CFS_test	730	576	0	36	118	0	254	322	46.7	47.2	88.5	18	32.4	30.8	84.8	13.3	12.5	5.3	97.9	0	6.28
FDU_HSH_test (R)	350	327	0	21	2	0	181	146	52.4	53	85	18	24.3	24	39.8	16.5	22.5	14.5	101.1	0	6.23
FDU_HSH_test (P)	297	265	0	30	2	0	163	102	51.2	53	85	20	24.8	24.5	73.5	17.5	24.1	17.2	110	0	6.27

## Sheet: Figure 3
Dataset	Total_n	Healthy_n	Healthy_percent	Mild_n	Mild_percent	Moderate_n	Moderate_percent	Severe_n	Severe_percent
SHHS1	5255	927	17.6	2029	38.6	1419	27	880	16.7
SHHS2	2522	437	17.3	941	37.3	687	27.2	457	18.1
MESA	1846	187	10.1	571	30.9	559	30.3	529	28.7
MROS	3522	388	11	1168	33.2	1103	31.3	863	24.5
CFS	576	232	40.3	161	28	101	17.5	82	14.2
FDU-HSH	592	96	16.2	191	32.3	136	23	169	28.5
Metric	Dataset	Sample_Size	Mean	Median	Std	Min	Max	Q25	Q75	IQR
AHI	SHHS1	5255	17.78	12.93	15.99	0	126.02	6.56	23.55	16.99
AHI	SHHS2	2522	18.3	13.61	16.14	0	110.31	6.76	24.09	17.33
AHI	MESA	1846	23.63	18.18	19.01	0	111.96	9.46	32.68	23.22
AHI	MROS	3522	21.16	17	16.09	0	106.04	9	29.25	20.25
AHI	CFS	576	14.21	7.53	17.19	0	96.26	2.78	18.58	15.8
AHI	FDU-HSH	592	23.21	15.9	21.57	0	110	7.4	33.92	26.52
Age	SHHS1	5255	62.73	62	11.14	39	90	55	71	16
Age	SHHS2	2522	67.3	67	10.26	44	90	60	75	15
Age	MESA	1846	69.17	68	8.99	54	90	62	76	14
Age	MROS	3522	77.42	77	5.57	67	90	73	81	8
Age	CFS	576	46.15	46.66	16.12	18.03	88.53	33.79	56.54	22.75
Age	FDU-HSH	592	51.85	53	12.47	18	85	45	60	15
BMI	SHHS1	5255	28.16	27.51	5.05	18	50	24.7	30.75	6.05
BMI	SHHS2	2522	28.37	27.75	5.05	18	50	24.91	31.16	6.25
BMI	MROS	3522	27.11	26.72	3.79	16.35	45.43	24.52	29.17	4.65
BMI	CFS	576	34.09	32.52	9.2	17.24	84.8	27.59	39.66	12.06
BMI	FDU-HSH	592	24.51	24.2	4.14	16.5	73.5	21.8	26.6	4.8

## Sheet: Figure 4a
SHHS1 Confusion Matrix Analysis (n=2,466)								MROS Confusion Matrix Analysis (n=3,522)
Confusion Matrix	True\Predicted	Healthy	Mild	Moderate	Severe	Total		Confusion Matrix	True\Predicted	Healthy	Mild	Moderate	Severe	Total
	Healthy	330(71.3%)	132(28.5%)	1(0.2%)	0(0.0%)	463			Healthy	303(78.1%)	84(21.6%)	1(0.3%)	0(0.0%)	388
	Mild	79(8.2%)	749(77.8%)	132(13.7%)	3(0.3%)	963			Mild	113(9.7%)	913(78.2%)	141(12.1%)	1(0.1%)	1168
	Moderate	0(0.0%)	100(15.0%)	503(75.6%)	62(9.3%)	665			Moderate	2(0.2%)	156(14.1%)	845(76.6%)	100(9.1%)	1103
	Severe	0(0.0%)	0(0.0%)	47(12.5%)	328(87.5%)	375			Severe	0(0.0%)	1(0.1%)	87(10.1%)	775(89.8%)	863
SHHS2 Confusion Matrix Analysis (n=2,522)								CFS Confusion Matrix Analysis (n=576)
Confusion Matrix	True\Predicted	Healthy	Mild	Moderate	Severe	Total		Confusion Matrix	True\Predicted	Healthy	Mild	Moderate	Severe	Total
	Healthy	356(81.5%)	79(18.1%)	2(0.5%)	0(0.0%)	437			Healthy	209(90.1%)	23(9.9%)	0(0.0%)	0(0.0%)	232
	Mild	105(11.2%)	745(79.2%)	89(9.5%)	2(0.2%)	941			Mild	32(19.9%)	118(73.3%)	10(6.2%)	1(0.6%)	161
	Moderate	0(0.0%)	102(14.8%)	536(78.0%)	49(7.1%)	687			Moderate	0(0.0%)	24(23.8%)	68(67.3%)	9(8.9%)	101
	Severe	0(0.0%)	0(0.0%)	50(10.9%)	407(89.1%)	457			Severe	0(0.0%)	0(0.0%)	14(17.1%)	68(82.9%)	82
MESA Confusion Matrix Analysis (n=1,846)
Confusion Matrix	True\Predicted	Healthy	Mild	Moderate	Severe	Total
	Healthy	173(92.5%)	14(7.5%)	0(0.0%)	0(0.0%)	187
	Mild	126(22.1%)	414(72.5%)	31(5.4%)	0(0.0%)	571
	Moderate	6(1.1%)	173(30.9%)	362(64.8%)	18(3.2%)	559
	Severe	0(0.0%)	5(0.9%)	111(21.0%)	413(78.1%)	529
SHHS1 (n=2,466)							SHHS2 (n=2,522)							MESA (n=1,846)
	Healthy n=463	Mild n=963	Moderate n=665	Severe n=375	Average			Healthy n=437	Mild n=941	Moderate n=687	Severe n=457	Average			Healthy n=187	Mild n=571	Moderate n=559	Severe n=529	Average
SEN	0.7127	0.7778	0.7564	0.8747	0.7804		SEN	0.8146	0.7917	0.7802	0.8906	0.819275		SEN	0.9251	0.725	0.6476	0.7807	0.7696
SPE	0.9606	0.8456	0.9001	0.9689	0.9188		SPE	0.9496	0.8855	0.9232	0.9753	0.9334		SPE	0.9204	0.8494	0.8897	0.9863	0.91145
PPV	0.8068	0.7635	0.7365	0.8346	0.78535		PPV	0.7722	0.8045	0.7917	0.8886	0.81425		PPV	0.5672	0.6832	0.7183	0.9582	0.731725
F1	0.7569	0.7706	0.7463	0.8542	0.782		F1	0.7929	0.7981	0.7859	0.8896	0.816625		F1	0.7033	0.7035	0.6811	0.8604	0.737075
Overall ACC	0.7745						Overall ACC	0.8105						Overall ACC	0.7378
MROS (n=3,522)							CFS (n=576)
	Healthy n=388	Mild n=1,168	Moderate n=1,103	Severe n=863	Average			Healthy n=232	Mild n=161	Moderate n=101	Severe n=82	Average
SEN	0.7809	0.7817	0.7661	0.898	0.806675		SEN	0.9009	0.7329	0.6733	0.8293	0.7841
SPE	0.9633	0.8976	0.9053	0.962	0.93205		SPE	0.907	0.8867	0.9495	0.9798	0.93075
PPV	0.7249	0.7912	0.7868	0.8847	0.7969		PPV	0.8672	0.7152	0.7391	0.8718	0.798325
F1	0.7519	0.7864	0.7763	0.8913	0.801475		F1	0.8837	0.7239	0.7047	0.85	0.790575
Overall ACC	0.8052						Overall ACC	0.8038

## Sheet: Figure 4b,c
	SHHS1 (n=2,466)			SHHS2 (n=2,522)			MESA (n=1,846)			MROS (n=3,522)			CFS (n=576)
	R-squared	ICC	MAE	R-squared	ICC	MAE	R-squared	ICC	MAE	R-squared	ICC	MAE	R-squared	ICC	MAE
	0.9419	0.9401	3.4099	0.9587	0.9579	2.9177	0.9162	0.9125	4.7604	0.9585	0.9577	3.2262	0.9302	0.9277	3.4363
P-value	0	1.806e-05		0	0.006434		0	4.405e-148		0	0.0005994		3.467e-253	4.571e-07
SHHS1 (n=2,466)			SHHS2 (n=2,522)			MESA (n=1,846)			MROS (n=3,522)			CFS (n=576)
pred_values	true_values		pred_values	true_values		pred_values	true_values		pred_values	true_values		pred_values	true_values
20.0314	19.42		13.0267	11.62		23.9675	27.56		4.33645	4.08		4.78341	2.98
18.9609	19.02		18.0054	20.79		11.9048	10.75		11.4061	11.31		3.94265	4.5
9.01573	11.61		31.1274	28.46		45.4956	67.21		5.67856	6.52		5.44987	11.2
31.849	29.9		17.4607	16.5		30.3922	33.63		17.9812	16.27		15.5355	18.82
2.69996	2.13		2.67828	2.77		8.54889	12.94		17.7458	15.04		17.9577	13.62
6.55038	5.49		4.02449	3.55		2.20018	4.41		38.0114	39.18		9.45934	9.17
15.7917	5.49		6.18355	7.28		19.1568	25.91		18.0001	10.91		14.9182	21.18
13.4354	9.03		9.18336	9.13		9.50081	12.93		3.62064	4.45		21.9209	39.56
6.89123	4.68		7.26239	9.19		17.9443	27.47		16.9116	18.36		1.45466	3.09
9.86777	16.54		17.5132	16.35		72.8726	73.61		18.3146	17.68		48.1607	57.77
15.4531	11.84		9.97922	18.44		9.28488	8.32		14.1151	14.53		5.42295	4.74
17.5639	18.79		11.2747	9.32		27.7577	24.81		37.9803	36.06		13.0772	19.18
2.31945	2.11		35.2031	31		7.83478	9.28		57.9722	52.68		15.7405	21.64
20.6425	20.31		4.81305	5		9.79283	9.97		14.7814	16.24		33.5429	36.54
53.4924	65.38		14.1064	17.55		7.70432	10.76		11.98	8.41		74.2709	35.04
1.54361	3.51		8.09351	5.77		26.8433	33.12		51.5	67.35		0.0407232	0.81
13.1012	13.76		15.5268	16.45		4.95364	5.03		31.0506	28.74		28.4794	30.91
2.49348	2.63		2.21876	1.62		47.8389	46.42		2.50892	5.86		0.564496	1.32
10.0465	8.53		5.89488	12.57		15.7154	9.21		2.27205	1.46		6.25814	4.35
27.1101	28.22		41.5094	42.84		13.5856	22.46		10.492	15.25		57.6632	62.75
4.47472	5.41		12.7728	11.71		10.0467	6.34		10.9066	18.21		0.169394	1.13
10.2783	10.98		7.7526	8.9		45.0063	46.11		26.7693	30.09		5.26177	6.12
13.7674	6.31		2.93455	1.97		5.367	8.41		17.472	16.35		3.29086	6.18
16.9751	18.47		16.774	15.62		1.97605	12.46		9.57359	13.27		2.38596	1.49
8.30109	6.43		2.53396	1.03		14.0185	12.63		14.0012	16.08		11.7332	10.63
23.5194	16		3.12459	1.88		24.5658	26.54		23.4055	27.49		1.22511	0.38
54.4357	58.97		65.0367	66.36		8.19855	7.67		60.6887	58.32		12.7573	14.73
10.4795	18.06		30.5104	19.71		22.5305	21.07		6.8751	8.11		0.977068	2.04
55.6377	44.32		38.1192	40.76		35.3404	58.83		21.3936	21.93		8.88825	5.39
8.09573	4.69		3.2165	2.77		16.7191	23.02		3.57624	1.44		11.3172	14.02
19.0208	20.54		16.7642	15.81		38.939	39.46		9.75751	8.54		3.85584	5.9
19.6118	14.25		30.9275	33.7		2.99943	3.27		51.4217	56.62		8.96153	11.49
10.3768	7.05		23.3027	23.88		15.6905	13.59		21.1623	17.3		17.6609	17.32
10.4512	14.02		8.76998	9.2		10.8488	18.37		14.0856	12.44		1.74706	5.14
8.71123	2.87		15.5361	16		11.9683	18.12		23.7673	19.31		2.97532	2.31
14.879	16.39		3.05685	3.09		44.9676	46.65		12.2553	5.96		48.4434	53.71
11.8601	10.93		20.9803	18.86		5.32951	6.83		76.0952	64.15		2.21857	1.11
15.5422	21.89		24.972	21.36		20.7328	26.61		23.0578	14.21		27.1414	42.72
4.55085	2.84		29.9587	30.16		33.6498	30.94		28.9629	25.22		35.0891	41.15
20.4159	15.07		4.34094	6.12		41.0464	50.12		40.5701	39.41		0.148083	0.66
0.885547	1.01		18.9517	16.16		16.8832	20.95		8.48386	12.39		2.96843	3.68
5.59464	5.32		2.85532	2.61		15.2377	20.55		44.4715	41.7		4.47655	2.83
64.16	77.25		19.963	20.47		10.1848	10.82		65.9424	67.15		1.65883	1.3
11.0964	11.32		30.3296	32.26		19.4538	34.9		59.9846	42.84		21.5943	30.3
12.6185	7.98		11.5452	9.59		1.17099	4.1		50.353	48.65		11.2917	19.76
2.07105	1.72		31.6708	35.36		0.455228	3.17		11.9393	13.07		0.104139	1.54
24.508	15.66		5.78129	2.39		48.4672	45.76		0.584298	0		19.0367	21.84
14.9761	14.98		35.0422	34.7		6.43027	6.74		17.8932	11.64		6.50963	6.27
5.95119	9.77		5.25426	6.13		36.2595	39.93		26.7063	30.8		4.21051	4.45
59.2742	77.74		58.7541	85.33		8.70886	16.39		34.4356	28.13		14.2303	16.87
10.0018	12.11		52.9188	63.67		25.1519	31.44		29.0927	22.37		47.926	43.56
30.8813	39.46		57.8228	70.34		22.042	20.05		4.21173	1.54		1.9497	6.69
8.92844	8.8		9.90555	6.61		9.44675	11.89		46.6245	48.26		2.54186	1.98
18.9173	20.28		16.2065	17.09		8.53832	18.28		42.9131	35.54		0.816791	1.47
21.0216	17.17		11.0638	12		28.9619	29.04		24.6873	31.82		30.9483	42.11
67.3457	55.69		9.22712	6.67		3.73481	6.36		50.1951	39.02		9.04322	9.61
1.1724	2.28		28.9633	30.42		19.9976	14.87		12.335	8.79		29.1121	21.78
27.4918	26.02		9.30242	7.2		52.2262	40		8.42798	11.08		1.9142	1.25
10.5297	7.86		41.1629	40.89		3.21081	2.27		5.038	5.1		27.6744	40.62
9.63296	7.37		3.69531	4.38		16.7201	12.62		11.1575	9.86		0.638569	3.09
8.62613	8.7		20.1679	21.31		22.2843	34.42		27.1395	30.9		3.75608	5
5.20081	4.43		15.2102	13.82		7.7419	5.7		12.8035	11.05		5.16932	5.89
3.36242	1.52		8.29349	14.46		4.47778	2.25		71.4621	67.44		3.28882	2.66
24.2187	25.16		2.44944	3.86		24.376	19.01		15.4765	15.04		12.9387	15.88
16.5335	19.11		14.8656	17.14		7.09983	5.97		14.5335	11.61		68.395	55.15
15.9311	13.08		12.5088	15.18		15.2276	19.88		61.1159	49.66		64.014	67.29
8.208	11.82		5.39601	6.61		3.70756	5.61		59.5361	42.21		1.67191	4.3
7.46724	9.53		28.848	27.47		18.4537	24.56		5.64387	3.88		1.097	1.54
22.3099	21.29		4.75434	6.95		51.6325	81.93		38.467	33.53		0.624182	0.33
24.5482	19.37		12.5482	10.6		5.1784	5.78		45.7436	39.6		4.01963	5.26
46.0044	45.32		40.3581	39.89		1.52702	1.44		37.225	32.95		0.498908	0.15
14.6345	12.66		6.03692	6.76		0.197183	0.12		15.7686	15.22		3.69484	1.83
35.3376	26.33		30.2395	40.38		14.9788	16.44		8.84706	11.91		0.190795	0.15
19.4529	21.97		38.2682	40.42		24.9499	22.07		6.63098	3.99		22.2573	26.44
24.8276	20.98		23.9003	22.45		7.24777	12.68		8.63894	9.64		65.1556	77.49
18.8925	22.94		15.1782	15.22		32.072	32.83		17.5951	15.54		21.8616	17.11
32.7987	29.74		6.49474	7.34		20.5186	30.13		38.8397	43.61		9.86397	7.8
23.0435	21.48		11.1407	9.64		36.637	39.84		3.69714	5.94		6.21792	8.15
20.0548	18.8		50.5708	49.37		17.5112	19.18		0.722156	6.2		2.2672	2.93
3.42233	3.32		11.6468	19.24		28.0181	35.92		8.88265	7.49		0.727018	1.77
27.9589	17.78		4.28259	4.1		24.8839	18		5.46118	3.16		1.18502	1.12
18.3922	13.01		34.2052	39.68		17.0835	36.74		10.3097	9.47		0.667067	0.48
32.7375	31.61		31.7155	27.29		45.6313	52.53		14.2342	12.89		0.435683	0.17
10.8617	7.49		24.6012	19.14		75.5894	78.02		5.42056	2.88		38.7965	35.61
13.8816	7.92		1.91079	1.14		9.0069	12.34		29.0682	30.44		0.900831	1.07
4.02746	3.53		12.8295	10.02		12.6998	10.65		15.3333	17.21		6.87787	7.12
15.2054	18.41		5.98651	5.24		18.0106	18.27		20.705	23.6		6.98448	7.6
13.4993	20.35		10.9959	5.66		20.0318	22.06		13.0159	13.88		2.19927	2.37
9.66876	7.66		8.62775	11.27		18.7457	16.79		30.9372	28.02		54.8444	61.99
38.3466	41.7		63.6042	110.31		26.2373	23.47		33.4113	39.1		30.4411	25.41
22.2949	24.1		20.7588	20.6		6.99115	11.84		34.9617	34.96		18.471	25.97
26.3337	13.26		3.86751	6.29		60.8237	60.64		26.4636	27.65		74.351	33.73
20.7432	28.78		72.8652	83.18		37.083	40.9		48.0212	55.96		19.8091	32.68
16.6348	15.77		20.9875	29.58		32.9026	34.33		26.853	20.78		0.891514	0.42
7.80094	5.45		6.4014	6.92		6.15362	9.45		35.2209	31.54		9.65656	9.86
27.1027	32.9		12.6832	9.92		10.7275	8.86		30.6419	27.97		1.76433	2.64
11.4184	14.23		67.88	70.27		3.07541	2.05		17.4461	14.96		5.08556	8.26
9.39695	12.19		15.9883	18.55		55.6594	64.5		14.3693	15.16		73.7819	88.77
24.7926	22.26		13.9692	10.45		15.3133	17.34		9.30658	13.06		4.58749	5.29
13.1299	14.28		29.2228	24.44		0.459698	2.57		33.2353	32.9		11.4172	13.44
20.9456	21.99		20.9925	19.57		40.3255	67.23		49.7816	50.03		16.2786	26.19
10.0695	13.04		23.3209	23.5		51.4897	44.67		9.08558	6.24		0.254871	0.91
11.9271	4.44		10.1775	7.74		46.1773	43.4		24.8932	21.7		23.2483	14.52
23.0198	19.86		36.4129	31.05		26.3846	28.39		17.0878	24.3		56.4798	42.41
46.3662	33.82		22.6755	29.34		2.63228	8.24		27.195	27.33		1.04812	1.18
2.12455	0.19		39.8698	39.9		1.66243	7.33		26.797	21.2		19.0482	20.44
26.313	17.07		1.97091	4.42		1.55958	4.99		58.3149	47.85		3.1579	5.01
10.8756	16.5		58.8809	62.19		2.86318	6.98		60.2003	57.64		8.41865	12.26
2.0787	3.4		1.72683	6.23		24.9594	22.44		6.42308	11.36		72.9073	96.26
25.4332	14.83		5.37552	6.59		2.66823	0.74		20.752	26.85		7.48582	8.98
26.1053	23.76		17.8249	19.89		44.3561	47.58		36.5335	37.48		2.83507	3.95
4.31689	3.13		20.7157	19.04		9.01291	12.03		33.775	38.38		13.461	12.57
6.14303	3.93		4.88145	4.6		14.3453	24.05		14.2104	22		18.7429	20.29
3.61734	0.98		4.49961	5.59		1.5707	2.26		20.1195	23.79		1.53827	4.01
20.4797	24.65		6.85067	8.39		6.18745	8.77		19.1252	21.08		29.2423	31.21
1.96881	5.73		55.5232	69.83		13.8308	13.76		30.5071	31.18		3.25953	2.72
12.2471	14.24		10.2508	10.49		6.76522	6.13		16.7815	23.15		0.748511	1.66
10.502	7.96		16.0668	12.12		34.9234	34.13		58.5489	55.67		8.61088	4.68
19.106	21.87		3.62624	2.22		12.4521	11.48		19.8394	18.55		17.5896	32.58
8.15639	3.21		24.327	23.41		11.4577	13.35		28.9345	30.62		4.75482	4.42
3.44748	3.15		2.6822	1.99		35.7191	38.21		14.2039	11.24		1.22672	0.53
1.90331	1.93		37.4881	43.11		54.2249	55.8		28.4762	26.96		15.4529	24.97
7.78203	8.43		7.96166	11.45		2.49885	2.9		16.5889	22.17		34.8121	35.28
2.42253	2.96		1.96531	1.91		19.1328	27.51		18.2622	23.97		13.6587	11.35
8.95483	8.24		14.6996	16.72		21.8737	25.07		36.7108	36.68		0.703801	1.17
19.7303	16.93		3.33837	0.49		24.2223	27.74		3.08383	5.15		1.9982	0.36
33.5739	35.16		24.2286	27.33		19.6844	15.96		52.3651	45.85		34.0184	35.58
2.18705	3.03		21.245	32.27		22.9397	26.3		4.29225	7.5		1.52858	2.71
14.4417	14.14		24.6888	22.43		5.55242	6.39		19.944	23.57		42.1311	37.76
4.08494	4.05		3.47033	1.63		6.1103	26.65		4.20378	3		3.72093	2.81
1.54446	2.54		6.41351	6.1		17.9583	13.22		15.988	15.34		0.228529	0.22
9.00085	15.87		4.14656	4.81		22.3708	19.53		27.9557	29.32		5.24985	4.21
15.8281	18.86		1.76421	1.55		13.3186	18.79		16.8482	18.95		0.266569	0
23.4781	24		7.26312	7.27		3.79799	5.53		45.8486	43.4		0.349724	0.9
1.69569	1.72		21.9183	15.74		42.3891	49.69		6.4884	8.92		4.62585	3.52
8.61476	12.37		10.4302	7.76		1.1429	5.25		3.65806	5.43		4.48588	4.15
29.7981	21.22		8.19307	8.01		21.9568	8.76		2.82568	3.9		9.88582	11.03
19.1963	22.62		41.4943	29.1		8.85351	17.1		38.3268	35.46		20.2689	25.24
11.2331	17.14		31.631	30.37		11.038	16.43		8.652	6.63		7.93843	8.71
1.92051	1.53		20.1421	28		24.976	26.03		39.1229	23.4		35.5704	44.13
56.394	42.34		1.50383	1.95		4.47692	6.67		11.4738	11.6		2.11515	3.18
10.8286	10.72		14.1206	14.96		7.45504	10.94		18.7996	26.27		6.05359	2.64
14.2507	8.08		6.91436	6.72		30.0711	27.54		46.1647	54.56		7.05426	3.45
13.8979	14.91		3.65559	3.67		3.96611	10.38		31.7611	20.36		1.81706	3.39
7.92778	6.31		11.7097	14.02		22.6386	18.67		7.4748	6.69		8.41476	8.16
7.46343	5.6		4.16431	2.54		18.7479	30.67		13.1579	17.4		0.162999	0.36
28.8785	20.03		2.94048	2.03		12.0534	18.36		12.1167	11.88		10.6282	16.05
16.1983	17.45		14.249	14.41		8.96096	8.8		77.2315	71.93		0.584486	0.76
3.20406	4.24		2.92731	7.29		15.3993	10.63		4.41365	2.99		1.80218	2.1
25.835	23.1		4.08344	3.11		20.6141	33.16		19.0844	22.23		9.20403	8.39
43.2933	37.76		15.599	10.12		15.1744	20.66		35.5147	33.66		1.39943	2.21
12.0038	13.44		18.4301	25.45		13.8298	9.79		34.4787	34.6		49.0397	52.09
11.6712	4.94		9.14814	8.99		22.0227	19.64		7.44391	4.85		0.223815	2.92
44.8549	35.28		5.59252	4.01		3.408	4.98		10.5353	6.38		8.70857	9.46
62.1813	43.41		35.6658	33.88		8.6533	6.42		21.7632	20.26		20.6569	16.34
6.19841	8.62		59.412	44.43		12.7363	13.83		2.2911	2.83		21.5487	28.38
14.2095	11.54		13.5563	14.74		2.71938	3.9		3.8367	5.4		6.80948	2.9
58.0565	54.63		3.16793	5.34		11.2441	8.44		13.3427	12.54		8.54332	10.43
7.90764	7.99		75.7557	78.42		46.3297	46.08		6.4726	13.2		1.28581	1.26
9.87017	7.91		10.1463	12.56		30.3468	30.96		27.2846	27.62		68.1455	44.9
4.67185	8.1		2.39445	1.89		3.9283	7.25		12.4905	10.53		1.60931	0.56
38.3471	46.48		2.85036	1.92		9.16508	18.75		1.2988	1.18		1.00671	0.91
11.8189	11.49		17.9942	27.84		1.01927	1.51		16.4578	12.17		2.88542	3.32
24.5459	27.88		34.9522	34.6		13.2499	22.72		60.4241	70.17		18.2102	21.67
8.39104	3.99		5.60116	8.2		33.6942	40.81		7.3329	9.81		2.23804	1.96
14.2601	8.24		11.4149	10.14		5.32906	10.43		42.9204	41.93		15.5672	10.51
8.54932	13.21		17.3372	14.2		10.7668	7.9		3.24159	7.97		1.82797	2.28
28.3219	18.24		14.2077	14.43		13.9522	11.49		38.8058	35.64		8.53349	3.29
15.1158	18.3		1.65642	1.36		6.30536	7.13		5.55113	4.79		1.31174	5.56
5.96685	2.54		18.2238	26.44		31.7944	37.71		20.4046	20.49		12.6665	15.67
15.4078	18.45		10.434	9.84		6.09586	6.67		29.5007	31.55		18.7898	22.42
5.66589	7.76		38.2528	41.13		35.8219	38.44		59.6105	73.49		12.3325	17.34
38.3475	21.16		10.4569	11.76		5.99553	4.12		7.02567	7		62.5925	29.84
14.2585	18.54		24.972	28.83		34.3566	43.87		39.6918	38.49		0.814846	2.51
24.2748	24.34		20.6333	22.31		18.3174	26.13		41.9807	45.09		15.877	16.87
13.2833	5.93		8.55194	6.77		40.4202	42.84		3.92938	2.42		2.26	2.97
9.19036	6.41		10.1631	7.87		7.5415	16.15		2.95966	2.52		20.9392	19.42
1.20307	2.37		1.34572	1.66		7.69636	7.12		48.0116	39.27		2.27168	2.53
12.8231	17.6		11.668	13.53		4.65556	3.4		29.4323	28.31		13.1223	8.72
3.48384	2.7		2.52785	2.61		9.51172	6.88		19.6057	23.15		0.0967601	0.18
26.7571	31.53		13.0749	12.37		3.92927	2.71		8.78208	10.95		0.258224	0.78
1.82684	3.23		12.699	4.6		18.5097	15.75		13.1205	7.15		12.7862	11.4
26.4265	15.19		3.63637	4.16		56.8249	66.59		36.7037	28.38		2.02797	5.15
9.21001	7.93		7.65341	1.88		32.6495	35.97		3.03619	3.71		2.11377	2.1
4.78905	9.11		2.73953	2.42		72.5478	61.92		15.8847	17.22		13.4598	11.9
5.80813	6.12		4.63621	8.32		1.98032	5.75		0.80759	2.88		2.30771	1.11
5.80609	8.94		7.34582	7.55		53.1108	55.63		18.7696	20.34		25.3584	20
21.1707	20.57		16.2364	15.18		24.0393	37.42		51.5233	48.32		22.7006	25.81
12.6182	13.01		19.9294	26.19		0.802215	0.99		25.254	31.03		27.4789	23.4
29.5818	28.71		73.5639	75.85		10.4703	29.43		10.1725	6.82		14.267	13.29
2.6679	1.79		1.95013	1.07		40.5668	46.36		32.841	41.54		23.4969	25.05
4.34429	2.38		3.6683	3.72		14.8956	17.01		39.5244	31.13		22.4541	26.5
35.4475	31.03		33.1719	35.07		48.0109	54.44		29.7062	32.21		29.8037	25.43
27.0249	27.18		29.6103	32.64		36.4507	41.25		10.6334	12.72		0.103521	0.14
6.78806	9.31		7.12059	8.08		10.6335	14.64		7.03016	6.08		19.8973	25.44
9.64554	6.38		7.92935	7.03		22.78	23.48		5.50054	6.24		12.2405	18.32
6.24263	13.77		11.4193	14.85		6.11033	17.05		24.4939	22.32		13.3704	18.5
8.72053	7.71		5.91136	4.07		26.3236	22.27		16.8731	13.95		8.69196	8.44
16.6029	20.78		34.972	33.17		11.5011	8.77		6.05126	3.73		2.82106	2.33
41.5478	33.01		10.1203	9.22		9.39588	13.23		23.6141	24.55		4.80222	3.46
12.0346	8.25		7.01911	6.63		20.8914	27.6		10.8083	10.52		12.8833	13.82
9.12914	4.81		42.6165	47.76		20.3288	22.86		0.382332	1.28		1.87771	1.45
55.1198	69.56		64.1742	104.23		24.7828	31.82		20.5657	19.71		0.262669	3.23
14.6875	11.65		28.0778	42.92		15.069	17.72		13.8554	22.7		33.7967	27.04
38.517	33.38		25.9388	28.34		63.1099	85.6		36.278	34.9		10.561	10.27
7.83984	8.6		1.85695	0.86		40.2839	42.77		18.9325	17.95		2.66444	0.86
1.61356	2.56		6.72047	4.19		24.2069	33.17		28.5739	21.39		77.4075	62.74
29.5656	33.46		10.0384	7.95		6.22069	8.97		16.9196	21.21		2.24249	2.11
15.3285	9.32		1.22915	2.5		38.6788	33.54		35.5891	30.84		21.1611	29.84
1.02249	1.06		9.64772	9.5		0.380084	13.76		3.63753	4.87		6.49752	5.33
8.36744	9.46		45.2735	66.67		30.8257	33.85		15.7165	11		45.3777	53.07
62.7765	69		21.6343	22.22		60.9626	83.18		9.83938	11.44		11.5936	8.12
26.7276	28.58		4.89625	2.86		9.71167	9.12		23.1863	22.83		1.06734	1.3
11.4631	5.77		37.182	40.22		12.7767	15.66		1.93232	1.67		3.25138	8.06
13.0705	6.68		40.5079	39.8		7.15735	7.42		6.08009	8.15		3.01158	3.64
20.2836	18.31		63.0331	61.88		21.3123	29.46		13.2954	8.32		14.4778	18.08
47.6824	44.54		17.5893	17.55		1.54198	3.55		20.343	24.17		24.1245	32.01
45.9386	33.52		7.89209	6.12		6.47933	11.51		9.08466	12.71		1.89541	3.75
57.9637	49.54		55.0781	56.65		31.2383	25.78		1.79386	6.27		14.7854	14.17
6.99988	9.41		18.4001	19.24		5.91825	5.1		19.2437	19.32		2.57884	3.28
52.9947	52.34		7.83255	6.38		23.7295	19		6.49371	8.12		3.09366	4.46
12.5465	14.47		1.18923	1.21		56.7944	77.04		13.925	11.92		0.237323	0
2.92592	2.04		25.1729	26.14		22.9387	31.39		15.0065	12.88		1.16999	2.67
2.56977	2.29		1.55829	0.75		16.8753	20.94		19.3457	21.82		0.333949	2.06
20.801	22.15		22.5844	23.13		20.7162	23.31		57.258	54.19		1.8584	2.48
3.95818	4.33		5.34694	6.71		10.9034	11.02		20.356	10.86		1.04485	1.63
13.5535	15.98		5.0881	4.01		8.79464	7.02		4.84001	8.76		17.0761	15.72
7.93506	12.51		13.0099	11.91		7.31687	6.96		31.5078	24.39		5.04905	4.07
7.44472	4.66		1.12985	0.5		61.8363	65.38		9.15061	7.54		15.4443	14.77
33.796	30.4		9.75606	12.57		45.421	63.61		8.95022	8.91		1.05366	2.67
5.36493	3.43		67.2967	46.62		4.23711	7.15		5.27465	4.73		1.25243	1.68
1.54338	3.02		7.42788	5.2		8.52824	14.41		26.6325	22.55		9.89489	19.32
57.311	39.35		19.3318	19.48		14.6639	14.78		12.2112	9.94		0.919638	1.76
10.0334	5.95		29.5593	38.53		11.5855	16.98		47.3741	40.18		40.9422	41.49
9.01369	10.52		5.58191	5.76		10.1733	15.56		17.1424	11.27		39.0853	58.63
37.8396	43.08		8.25164	7.45		6.67233	6.3		7.74255	9.68		1.23357	1.3
13.8833	5.32		1.25443	0.99		7.93345	9.24		35.0076	34.7		5.22607	4.75
3.82364	3.51		9.46182	6.47		7.95059	9.49		5.59657	3.96		1.12482	2.86
5.37896	3.69		37.234	34.41		1.22888	1.68		1.18646	0.75		11.4255	17.28
23.2958	15.02		1.17867	1.04		8.68073	12.4		20.4884	30.59		40.746	64.55
11.7876	9.35		21.4302	18.36		32.1337	28.03		59.2949	67.35		56.0649	52.36
1.92426	0.92		2.77723	4.68		30.049	52.67		4.18806	2.66		16.6023	13.67
53.25	52.08		14.6887	12.92		54.6141	59.31		30.1405	26.73		11.4517	10.33
21.4958	22.66		1.519	2.19		8.43283	10.31		42.2733	33.85		13.5847	18.36
10.8706	15.48		3.08987	2.13		10.1782	13.56		12.7	10.91		0.136141	1.15
4.56329	4.84		6.70657	4.13		7.09889	12.96		16.8328	10.67		4.05379	7.46
2.1698	1.28		67.3339	81.93		24.6394	37.8		68.972	89.71		0.11202	1.27
19.1988	8.3		33.8542	33.96		3.33147	3.54		19.828	21.93		21.3633	19.41
37.66	45.11		10.8491	10.29		1.88873	2.9		5.5387	4.33		1.26901	1.06
11.7901	12.18		24.6961	29.68		16.0111	11.13		32.904	25.99		12.7176	10.87
12.4202	12.16		17.4091	17.49		10.4045	15.06		30.0842	22.37		37.6145	40.19
16.9997	18.14		0.980388	2.3		17.63	15.27		12.4325	11.05		7.04229	6.39
15.9927	13.17		9.05625	10.11		21.1709	27.41		46.9199	46.27		25.43	23.58
0.813005	0.38		13.6765	13.07		16.2658	18.14		4.99178	5.06		2.09219	7.97
20.1022	12.84		10.9567	9.62		8.24949	10.27		6.15715	9.91		1.46257	3.2
7.89663	9.05		23.8456	23.19		11.1909	15.19		27.4144	23.78		15.4202	15.14
2.85066	4.04		1.07523	1.21		18.7373	28.32		22.8224	23.21		0.538621	0.45
3.39451	2.22		14.7692	15.32		14.9248	16.09		35.78	31.78		22.3566	18.18
18.2823	12.61		16.8881	13.6		46.815	45.31		1.40254	2.04		3.94682	2.71
18.5623	14.81		2.55268	2.76		59.3233	62.55		6.30511	6.12		20.864	16.18
4.39465	4.93		11.9017	8.96		1.52962	2.33		12.8737	7.88		0.752893	2.84
12.0135	8.96		2.84336	3.76		0.866571	1.81		9.94852	9.44		1.8837	1.27
11.1752	6.59		5.46955	5.37		45.7717	53.92		23.8113	24.38		40.655	60.33
5.30856	2.34		38.6038	32.65		14.9773	17.23		14.3058	17.09		27.1893	22.87
40.2087	13.62		1.81744	1.64		46.543	52.42		15.1832	16.4		10.0758	11.65
10.5115	3.53		19.8993	23.15		44.1551	52.82		11.1669	11.73		6.60028	9.83
10.603	15.34		35.8779	51.53		64.4962	92.11		20.7076	19.04		32.0846	18.91
17.1002	14.15		12.1836	17.31		13.3668	14.43		20.303	25.45		9.65544	8.03
4.13943	1.64		17.2185	16.05		12.7652	16.48		25.992	22.78		0.74001	3.53
31.7016	33.8		6.8254	5.96		11.7846	18.4		13.1522	11.56		29.1725	30.9
15.8873	12.59		11.1506	10.13		31.9036	26.13		25.3847	25.48		10.9882	13.59
6.72614	10.3		68.4951	66.15		6.86044	6.48		13.4122	8.43		4.6574	3.17
17.7297	9.17		32.9482	32.38		5.95067	5.06		1.54719	5.71		17.9168	17.92
66.639	58.66		8.41412	7.5		45.8277	47.96		14.9393	14.69		17.4011	14.96
34.1011	35.71		9.67771	7.22		2.48212	2.19		14.1055	7.67		1.81474	2.11
20.782	22.74		2.72613	2.72		5.17651	8.36		32.3199	29.25		3.61875	5.56
30.1333	24.28		13.5581	13.89		21.3358	20.96		35.7201	33.79		36.1183	38.47
1.76203	1.88		3.52932	4.82		23.5405	24		7.50326	6.37		1.63088	7.07
14.145	10.63		3.65638	1.19		7.13022	9.01		7.11256	10.35		4.45566	4.96
5.07358	7.14		5.71955	6.58		15.3117	21.17		22.3592	18.34		70.3468	51.65
31.3975	15.24		25.9084	21.76		17.183	21.8		2.4309	1.95		12.1066	15.22
11.5896	4.24		9.10496	8.82		59.3825	57.86		18.7409	21.15		59.5918	82.27
18.1573	15.56		16.4351	21.98		18.4355	15.79		3.69078	4.37		0.170665	0.17
10.9208	9.43		3.14045	4.86		3.0975	8.59		17.1287	16.86		24.4322	12.89
27.4513	23.6		53.7815	58.63		1.90244	2.04		64.333	52.23		23.0397	19.02
4.12731	2.41		32.2673	31.18		22.4789	28.47		28.8912	33.51		1.37668	0.28
15.0681	19.35		13.8834	13.21		16.3186	16.21		29.2558	29.33		0.698037	1.2
16.3659	16.96		2.2558	1.98		1.61769	4.82		11.4401	5.54		3.45554	2.57
13.8056	11.56		6.89179	7.28		4.97109	7.84		22.789	21.12		9.63293	11.45
0.738253	0.33		6.15929	6.57		4.77728	11.51		9.03234	10.42		13.623	13.02
8.64261	6.07		27.0476	27.48		10.9328	15.08		41.8289	35.78		9.03395	8.49
12.1388	4.99		45.3244	44.85		19.9358	24.46		71.4448	106.04		3.45846	4.7
72.9537	68.81		46.9419	51.4		2.67453	5.35		7.75071	6.09		13.1635	8.96
40.5412	45.44		10.1472	11.22		6.08889	10.44		3.22216	1.7		16.0595	15.22
33.0584	34.7		23.6631	25.49		0.529897	0.19		13.2206	10.06		20.9276	20.56
19.6782	10.7		10.9917	8.57		8.19284	10.7		10.8903	11.1		32.8554	24.98
11.1055	8.56		1.61045	0.3		9.38234	18.35		33.6876	32.89		7.32546	5.23
13.0665	9.17		2.10296	0.54		0.185243	0.65		14.724	12.55		24.1362	17.07
5.00864	6.83		1.87158	1.37		13.566	26.49		6.36829	7.62		19.0106	27.35
1.93483	1.74		3.88148	4.18		46.3596	63.47		5.26855	3.55		11.5634	9.62
3.12623	2.55		11.8007	12.52		9.0701	7.01		11.6639	11.21		1.79913	3.79
6.89822	2.98		11.3375	12.97		34.5032	51.34		48.0281	50.16		3.4854	5.53
16.5902	18.83		4.0734	1.39		21.7672	27.45		29.4536	30.77		5.40004	3.36
4.78237	2.85		18.7879	18.59		71.4003	97.53		13.6355	15.75		12.8552	9.27
2.60897	2.14		6.1307	6.45		10.3064	19		11.8609	10.63		2.18911	5.86
33.113	29.64		38.0794	34.51		31.6279	49.02		47.5121	39.78		1.53677	2.05
5.8707	4.22		20.5073	7.96		7.58882	8.71		22.0928	14.49		0.939993	4.12
49.1125	39.95		11.6742	11.77		42.4904	43.82		13.8316	10.97		1.58443	2.54
36.7558	41.48		3.23174	6.33		62.6484	66.63		1.78093	2.65		0.275713	1.03
12.6431	7.67		9.11296	8.17		9.08054	9.64		29.6359	28.47		2.08481	3.3
11.2113	6.18		48.1386	44.3		4.54918	6.53		10.051	8.45		6.15065	6.14
3.4264	5.1		25.7258	19.03		7.84677	8.63		57.6399	53.55		9.5787	6.45
11.8769	12.85		2.32178	0.69		10.177	15.24		27.2416	23.51		6.34199	6.91
34.1874	36.57		15.4279	15.17		9.84722	7.52		38.6869	42.72		41.0921	23.31
34.8975	23.71		26.5253	22.88		27.1471	38.88		49.8411	53.36		5.72847	5.54
4.33054	1.43		29.2596	32.28		52.768	56.6		17.0803	20.81		22.3684	29.63
37.3631	17.05		1.89284	0.46		29.8684	33.8		5.19191	3.3		14.7421	14.14
21.3889	12.84		14.8762	18.37		9.9919	12.16		7.19546	5.84		12.1126	11.26
27.2202	28.32		16.0977	10.43		9.75416	16.23		41.4351	45.61		17.2578	15.19
4.14104	4.17		21.7665	33.36		9.20272	9.61		44.7742	50.3		7.70031	9.51
24.8696	14.95		2.93505	1.74		12.455	12.23		58.1833	57.91		1.96925	2.47
12.6715	19.95		9.25752	14.96		40.0344	38.13		23.1443	23.64		10.7166	8.55
15.985	15.17		33.6833	27.14		23.7233	20.58		25.3153	32.06		18.3117	15.61
2.81766	4.77		11.425	21.72		18.5565	14.58		32.6153	33.79		4.18141	5.26
3.76096	2.02		1.53754	2.18		6.73485	9.1		9.41979	9.39		1.66989	3.72
11.1281	12.12		3.70591	4.55		1.39305	2.71		25.3415	30.76		72.7637	51.54
25.9219	13.12		9.60807	9.94		50.2557	55.82		24.7682	22.56		20.8443	18.26
4.94816	5.35		2.71715	1.02		20.0282	25.06		26.22	32.98		3.961	3.71
2.00851	2.1		3.37736	1.69		22.4545	27.93		49.2389	45.84		3.30946	1.21
5.29777	3.88		4.12719	2.87		69.5289	64.73		43.1698	34.81		7.41368	6.68
11.1384	9.55		6.87625	5		13.4458	16.89		5.85432	6.35		0.335364	1.71
7.9348	5.69		8.72752	14.06		24.3444	22.78		28.6579	22.54		52.0658	42.05
10.189	7.12		4.01058	3.68		61.9891	84.41		8.19781	11.16		2.83871	2.76
2.33104	0.92		3.60724	4.62		9.24016	9.25		2.94998	5.52		28.7059	26.6
21.0785	10.35		21.181	23.51		4.57918	5.95		32.5029	35.4		11.7625	13.04
10.9858	7.69		6.92298	3.17		9.74746	6.38		8.03508	9.31		9.0814	15.07
7.68985	3.2		19.1501	12.77		15.2531	16.26		20.3218	17.43		0.384693	0.25
15.4465	14.61		1.77742	1.03		11.7428	15.61		21.3332	20.55		5.27718	2.62
2.42286	2.18		8.12285	7.26		14.2934	19.89		31.6189	26.86		10.1399	6.39
4.16831	8.58		5.08544	5.38		14.3067	14.8		7.14115	4.59		2.49606	1.91
2.03004	1.82		21.5336	25.17		8.33486	15.11		18.5537	13.51		36.1949	58.01
14.8519	10.41		19.5721	21.49		28.0224	30.17		26.2262	36.38		11.4337	11.78
6.80509	3.37		36.4066	41.33		62.2735	65.58		1.53916	1.98		0.823564	1.8
5.05888	3.45		63.5821	60.92		23.7316	32.68		37.948	31.19		14.9916	14.72
14.9181	14.81		8.34038	6.96		11.8312	17.49		17.2213	19.58		1.57989	1.34
25.5639	30.86		29.713	29.1		21.958	23.38		48.5222	44.22		20.0143	22.23
18.4414	23.92		20.0603	15.54		24.6264	38.36		18.909	18.75		16.0001	16.66
9.34227	6.49		10.7583	7.7		35.1477	33.44		29.22	33.42		10.8428	16.5
37.4368	36.89		20.6486	22.98		29.709	43.42		2.34913	4.85		71.382	95.81
26.1178	23.07		9.16614	9.35		35.6236	40.2		20.1903	15.12		21.3366	26.91
3.5149	3.81		1.82274	0.29		15.6099	20.56		14.7917	22.45		20.6991	17.14
23.1355	21.65		39.8491	37.58		24.3183	27.44		51.7418	53.8		0.10307	0.64
22.4687	10.76		41.825	48.25		13.0594	16.72		28.2306	29.72		3.45301	6.65
6.2352	6.8		3.40956	2.94		46.837	61.82		1.489	0.56		0.652553	3.17
3.04843	3.62		11.9044	17.84		0.205046	0.72		5.9804	3.09		3.60975	2.02
59.0113	49.39		6.10673	4.29		24.3133	23.51		78.0093	77.06		5.98189	3.01
23.3141	26.49		39.9717	40.05		5.65017	7.57		5.24178	4.39		57.6076	43.04
5.37398	6.77		42.5574	29.06		4.44643	8.83		51.028	39.38		53.6827	66.18
22.2892	19.74		12.3929	14.33		33.8999	46.22		3.25495	2.71		4.15257	7.42
8.52468	3.33		6.06213	0.74		20.5756	25.23		21.3894	19.92		10.0488	5.1
16.8034	11.7		5.85188	8.05		28.6486	29.68		70.7643	81.06		5.51253	6.75
29.4203	24.78		15.5475	21.07		35.4526	41.88		2.34396	3.13		22.7425	22.07
57.5705	46.44		18.6164	19.47		55.7197	54.01		10.4913	11.11		9.91816	15.35
25.7768	14.61		7.04986	8.68		17.2555	14.01		2.34639	1.76		1.21209	0.88
1.14596	2.2		15.503	9.31		3.77532	0.89		28.5206	24.98		42.89	52.14
4.85157	6.74		5.94235	5.9		14.6507	18.09		26.1008	29.29		8.01792	8.43
14.615	21.45		16.8783	20.93		26.3253	32.67		25.038	20		11.814	6.35
28.5593	19.85		9.3021	9.58		43.4307	46.48		3.18072	6.92		1.8927	6.23
8.30082	4.36		5.55785	5.65		9.49201	12.89		18.3097	24.05		0.570181	0.3
8.58098	5.43		14.5669	16.88		2.6928	2.06		48.7263	46.79		16.4004	19.38
22.5068	13.9		5.65335	5.7		9.53011	14.49		6.93701	5.86		4.43583	6.46
19.4615	27.22		16.7232	22.02		18.0145	21.6		3.22942	4.66		3.46852	3.47
23.2258	30.7		70.5638	81.1		13.3399	20		10.4682	12.18		52.6026	54.16
3.12399	3.79		7.72021	8.06		7.07376	13.6		2.68927	1.98		3.91536	4.95
29.8554	29.12		23.7147	17.82		13.3428	16.5		3.85979	3.36		4.09835	7.87
22.2981	20		2.35675	1.2		36.3001	40.05		8.82353	8.03		0.229579	0.95
16.6984	14.27		54.0877	43.43		16.0866	19.45		2.15051	3.55		46.2971	52.48
20.9352	24.19		12.5593	13.33		6.75656	6.24		8.9858	11.6		8.37403	14.01
17.6955	16.64		4.53579	5.86		24.6107	17.54		12.0264	11.78		43.2129	40.45
20.3838	14.79		12.7277	10.47		1.05737	0.86		3.69971	4.78		0.164396	0
1.50436	2.98		32.4859	35.8		30.9635	35.14		13.6507	17.09		10.3809	11.4
63.4824	68.37		3.99924	1.82		5.28305	7.84		5.73642	5.43		2.61262	1.68
19.0515	13.35		4.27467	4.52		25.1672	34.83		19.4648	31.33		22.2482	23.45
0.909502	1.02		11.5946	13.24		8.72293	13.16		43.4376	40.42		0.64431	1.69
14.1274	15.25		35.0504	36.83		4.3346	3.06		14.59	24.54		3.1634	4.28
1.17641	1.93		48.4398	70.43		10.3462	5.68		26.4225	20.58		12.9812	9.65
2.01997	2.32		30.1553	27.15		11.9631	14.82		32.9711	33.45		14.1241	10.38
12.1443	10.93		6.08705	3.71		21.3504	17.48		31.127	40.36		2.12055	2.45
11.9632	11.75		11.3308	6.61		6.65628	11		7.64475	9.84		22.2026	20
58.895	70.76		16.5314	16.41		45.4076	50.68		16.9497	20.84		1.06355	2.78
18.5499	19.5		23.7887	22.11		1.00079	2.24		13.9191	15.67		2.82176	2.78
12.5849	10.4		0.753593	2.74		13.7413	16.15		16.7811	14.75		5.13273	8.29
5.65816	6.51		13.8307	15.47		2.6541	12.92		5.56845	2.53		5.39055	4.21
16.996	21.38		3.99302	3.89		9.78067	12		33.2049	38.44		44.9455	53.15
18.1586	13.85		22.3768	19.1		21.6865	22.96		7.79816	5.76		33.7429	13.43
0.949325	1.7		10.1299	12.55		21.6718	14.55		21.477	22.68		5.48059	5.59
6.08114	6.68		15.6539	14.28		46.1757	58.17		5.62737	10.24		45.735	47.2
2.42559	1.72		13.5914	14.15		63.2659	67.03		10.2524	9.61		14.8108	20.38
56.1537	52.73		25.3542	27.4		1.15964	3.03		51.7271	47.44		6.72959	8.82
14.7904	6.75		18.3681	15.44		32.3438	33.68		29.8368	31.92		20.0809	15.41
15.4407	17.81		6.20538	5.76		20.9427	26.54		13.9755	13.12		30.453	25.84
10.2333	8.1		33.1324	37.68		14.6294	15.93		10.8517	11.94		4.27194	3.05
22.0206	22.06		66.5282	90.26		3.40836	4.9		52.2059	51.26		10.2083	7
20.2604	9.42		19.0067	26.94		27.0662	28.73		21.3352	34.7		10.2919	12.74
22.6418	21.41		12.8067	13.26		12.206	14.92		11.2901	11.56		2.81038	3.02
10.8018	8.42		12.0458	13.77		6.6989	14.83		10.2443	10.88		0.241738	0.68
14.5046	12.41		13.5776	15.51		13.2446	14.63		17.8478	18.22		1.76932	1.47
29.1389	33.72		37.0878	40.11		20.8878	23.97		5.49961	5.07		0.89746	0.82
27.0879	35.72		38.0841	34.88		11.7101	14.88		13.4121	15.31		5.42829	8.87
6.05779	6.28		6.28402	4.67		26.6309	41.49		11.6328	9.54		3.9351	4.32
5.90243	6.82		19.0141	11		62.4057	73.86		8.79556	7.1		0.224428	0.37
19.1113	22.22		9.83181	7.41		18.006	19.67		3.83724	5.2		6.91461	4.15
30.9059	29.97		6.2105	4.3		37.3333	50.41		13.3027	10.27		1.7688	3.22
49.4676	40.75		22.0579	23.41		18.8187	18.21		3.35386	5.23		74.989	95.22
5.58155	6.09		8.08114	10.47		18.3159	15.46		19.7629	15.52		45.5812	37.06
32.3897	35.92		12.9016	15.15		6.07649	4.66		9.07549	7.64		1.47616	3.7
20.788	13.73		23.2071	14.42		14.92	23.56		4.2473	4.62		7.87415	7
3.69868	6.06		27.3456	31.93		16.2902	18.29		11.0156	5.57		13.5761	14.42
11.9911	11.6		13.7947	12.07		5.05734	6.86		38.6495	47.17		7.30304	2.67
15.3423	10		4.36304	2.64		16.796	20.18		10.9649	12.17		19.4694	21.09
8.09574	8.38		12.3085	13.55		18.6329	32.84		11.749	9.43		0.270814	0.36
9.72221	9.57		7.19713	8.01		17.7087	18.8		23.2543	20.97		2.32085	2.6
25.4924	23.81		0.825926	0		3.50671	9.97		5.62517	5.85		9.47137	11.73
7.2266	10.73		22.6516	25.53		28.3871	30.9		36.8505	36.7		4.55134	9.73
6.55546	8.44		17.6651	12.95		77.5328	103.67		23.0969	23.28		1.64976	0.72
16.2619	17.38		8.12208	5.13		11.1758	14.33		10.8997	8.92		8.30847	9.32
8.68461	9.25		14.0043	13.31		12.1066	19.04		8.42458	7.87		11.055	8.84
1.52195	0.63		3.621	4.94		4.11273	4.21		14.1848	19.53		9.53763	9.55
14.8212	8.13		5.98088	3.05		36.7923	37.13		11.538	17.27		6.28817	3.43
4.71922	1.64		2.1109	1.97		8.50296	14		9.74368	14.54		15.086	16.25
15.9586	11.82		5.03687	5.88		24.8411	15.48		3.29737	4.36		20.7568	30.28
31.0917	34.55		35.0711	49.19		24.9712	22.21		23.1455	25.67		0.143597	2.14
6.93422	5.08		23.3053	31.06		7.01662	6.59		23.8636	22.45		25.7373	29.9
6.86434	5.2		7.17737	10.22		11.4229	16.08		3.76102	3.8		6.35909	8.19
1.56625	0.96		45.3817	44.3		18.7215	27.01		5.02123	2.13		5.11924	4.9
30.9302	34.5		2.69598	1.29		27.9955	31.43		53.4612	50.08		1.32699	2.01
52.1455	50		65.1814	88.01		10.4226	20.93		12.5462	11.13		0.846579	1.53
34.8351	44.15		2.30039	2.08		31.4051	41.57		7.51146	13.39		46.0348	45.32
11.3349	11.19		16.5786	15.6		8.42791	6.57		77.2632	85.43		12.4375	14.44
25.6065	24.37		5.84964	4.01		26.8552	16.05		2.96	1.7		77.2675	54.1
23.6308	22.57		44.3776	55.16		6.36772	6.6		18.4847	16.19		2.05646	4.08
36.7992	49.44		18.1281	14.27		59.6971	85.11		16.8317	13.32		48.5031	58.45
7.71606	1.78		19.7701	22.3		40.2945	50.47		17.2263	15.72		1.58784	5.06
7.87074	10.42		8.51853	8.78		45.6057	53.72		58.5047	51.94		14.5465	15.49
31.7956	29.89		46.7512	44.8		0.746196	1.89		9.58948	11.65		0.860646	0.16
24.8234	9.76		14.0077	17.37		16.0743	13.37		12.816	11.97		2.26744	3.81
32.3469	21.5		2.84977	2.36		16.8308	20.32		22.8331	21.71		1.02009	0.54
5.9516	6.34		14.6095	9.16		7.66327	8.65		1.09223	1.25		0.629989	1.4
29.2179	26.91		19.5457	17.65		1.93539	3.16		13.7557	9.59		12.2181	15.86
9.03841	8.76		29.1207	22.22		35.4775	45.27		2.13566	3.7		5.15563	4.88
7.88695	11.28		5.31758	5.54		26.375	32.94		17.0691	22.29		3.90955	5.85
22.9649	23.46		43.2784	44.31		25.1987	29.73		5.30854	4.55		6.14184	3.72
18.2452	18.16		6.14068	12.08		6.12703	6.08		28.5402	27.99		26.3832	31.08
14.7671	15.63		17.2075	18.05		10.6873	13.8		4.86575	6.92		19.9627	21.9
10.8008	4.88		12.7376	10.93		50.8781	55.27		12.5438	10.81		13.351	14.95
37.1666	41.33		18.8962	21.25		1.73783	1.59		5.68633	8.48		11.4153	11.49
15.1368	14.78		39.7123	34.54		19.6736	22.26		28.2693	25.27		16.1016	20.56
11.1365	14.74		9.89703	10.67		15.1661	18.61		9.82664	9.47		14.5335	7.36
15.6804	7.71		23.3456	33.31		8.70435	8.67		23.843	23.89		0.633215	0.61
17.4973	18.25		26.9824	23.11		9.05416	21.06		20.0064	24.34		5.65337	7.28
27.4921	24.23		26.4416	23.25		4.82878	5.28		39.8873	39.95		4.35652	3.81
14.5792	16.94		20.1742	18.26		7.01681	8.44		5.56672	5.58		1.03811	1.62
20.9876	14.83		40.743	35.6		3.6453	5.92		29.2517	28.74		27.409	35.66
7.50271	7.64		11.3312	12.07		11.4037	10.17		24.7274	27.03		22.383	28.36
10.0887	17.37		46.343	41.13		19.9162	15.89		9.50329	10.19		8.2391	10.35
32.0539	27.36		7.3399	11.61		2.76823	4.28		5.93778	5.34		11.1612	12.11
33.2508	31.54		34.2192	29.58		35.1113	53.71		6.62594	4.39		0.391823	2.82
7.57674	6.1		12.6441	7.45		10.7294	10.38		16.7867	19.44		43.0943	49.86
15.6221	8.74		20.9901	9.74		40.4272	45.18		9.22374	8.75		10.4157	11.09
14.9866	18.05		11.2662	11.17		9.5533	14.48		5.72584	4.63		21.2382	21.15
4.03393	4.64		48.6679	61.5		26.6844	30.55		3.55883	2.68		0.90144	1.49
27.8207	22.51		32.8901	34.38		45.4481	44.68		16.1061	13.31		6.15343	8.09
34.6288	30.8		6.96679	8.99		7.48691	9.4		46.2706	33.27		1.84256	3.84
3.45952	6.1		9.07696	8.1		1.87975	1.54		37.8714	44.55		3.91678	4.02
8.50369	8.26		5.73858	4.54		55.7059	85.98		33.733	33.58		2.35167	4.47
44.4598	47.92		46.2187	45.14		17.5719	21.47		56.0348	64.93		48.1513	57.49
5.48171	6.35		10.011	11.87		3.07131	2.74		35.7335	31.98		0.537192	0.88
11.6674	10.81		52.3329	52.13		12.4362	11.17		15.4821	12.84		40.1517	32.36
6.54407	4.08		42.554	44.8		9.82248	8.69		39.4388	35.23		0.360124	0.32
20.3548	14.96		14.3388	14.32		4.50671	4.58		21.5209	29.93		16.414	12.14
2.78844	3.85		16.0908	15.16		62.7169	68.96		20.6259	13.19		1.75019	4.21
31.5065	19.95		1.65271	0.14		20.561	25.51		14.1973	5.83		0.625236	2.44
25.2288	23.23		38.3977	35.64		35.4456	40.37		13.9787	12.51		10.7828	12.61
7.57812	4.8		15.2846	13.95		45.0784	48.94		16.8456	14.16		7.87965	6.39
18.8149	18.87		9.95652	13.37		41.2664	47.18		4.71052	3.82		3.18292	2.75
7.04263	8.47		57.9991	54.39		14.0243	22.26		1.41488	2.87		37.2181	38.97
23.0077	25.41		54.6784	52.65		10.4591	14.05		7.91331	10.05		0.656926	2.65
21.8583	19.28		8.15339	11.38		20.62	22.01		4.05005	6.31		9.75666	9.7
53.0163	52.36		41.6595	32.63		33.4764	33.74		14.4384	14.34		2.07598	1.59
25.468	23.92		21.3424	22.65		51.4621	47.73		38.6906	32.69		0.152567	1.05
10.1544	6.39		61.3126	50.04		3.06226	5.19		22.9593	19.76		47.6022	36.24
12.2901	9.88		21.2228	17.37		32.0877	51.62		21.8882	20.39		1.97561	1.58
52.2405	29.82		7.03848	4.92		12.7791	10.81		5.23799	2.39		25.1555	22.24
21.7552	22.68		55.7847	46.08		1.38981	5.66		42.3156	33.26		1.01402	1.33
9.19226	5.4		53.1499	39.66		7.28753	10.97		19.7807	18.13		2.51618	2.79
50.3771	31.42		17.8777	18.73		6.24034	7.41		9.03337	9.97		11.2875	10.34
48.4662	38.36		11.27	12.32		21.4032	28.7		14.2604	15.56		0.540844	1.8
8.04859	12.56		4.02086	3.88		52.4567	52.6		43.9278	42		5.63099	8.18
1.19064	3.77		7.88585	6.92		0.546338	4.2		40.2524	44.63		20.9451	20.41
9.43574	10.79		61.8465	59.43		16.7198	19.09		29.6084	22.05		1.97656	3.08
6.11154	6.64		14.6132	13.74		6.20878	8.39		27.3861	31.04		4.31602	7.96
15.0948	10.01		23.3502	24.86		19.7003	23.2		4.46761	4.13		53.8386	59.83
8.96817	7.16		56.4889	64.82		42.2749	58.8		3.56305	4.37		5.2397	4.68
15.6908	13.92		34.3278	29.65		18.0772	20.17		11.3086	12.2		0.173843	0.49
23.8591	22.43		42.5783	36.14		0.486586	2.13		37.8176	32.57		3.5324	4.77
35.9619	28.45		44.3986	35.71		9.11556	10.73		37.2171	31.97		12.3165	15.79
34.0462	32.75		5.85149	14.26		53.4523	66.31		26.5012	20.81		26.6841	22.82
5.42898	1.61		14.3666	15.19		17.5606	19.38		8.53455	9.88		14.5228	10.56
12.9285	11.71		24.8939	20.36		29.9404	36.47		23.7758	20		36.6318	32.56
61.0934	44.13		22.9983	22.9		18.1287	24.3		20.293	16.2		48.8619	49.61
9.5584	7.58		17.7493	21.45		7.74516	8.38		9.083	11.55		6.65621	7.06
12.8177	10.64		38.3113	39.19		44.0313	52.55		31.7495	33.77		1.3466	1.57
53.0259	42.72		16.8594	28.93		50.7077	76.03		9.99748	17.05		6.12124	3.91
76.1774	69.73		22.0621	24.38		12.3073	13.8		27.05	27.78		27.7714	24.34
20.6812	24.44		5.99786	11.76		27.0942	24.72		6.32814	5.71		10.7117	13.15
8.30403	8.34		42.7197	42.32		16.0189	17.82		17.8879	19.33		7.41015	10.91
9.47352	10.1		15.3881	14.19		9.24099	8.16		29.5304	25.2		4.92583	4.99
41.218	38.24		51.2827	43.76		7.85702	12.55		15.6024	13.61		5.41954	5.45
24.6663	15.5		13.7102	14.52		18.4619	14.89		35.0483	33.5		12.9921	9.91
27.0869	19.58		5.33402	4.76		8.9505	7.92		36.3576	32.62		11.5929	11.36
25.7971	23.17		22.3138	24.4		10.8372	13.54		27.226	22.27		2.88746	3.37
21.9663	23.16		63.0907	50.37		7.69156	8.01		22.2877	16.18		9.94021	12.58
21.3711	14.31		12.9186	9.72		11.78	19		33.0485	34.78		37.5747	32.83
21.9012	18.13		7.31618	6.67		11.0503	8.5		42.372	27.08		1.09609	1.2
13.3067	4.53		34.8475	42.42		17.0649	18.65		22.0769	12.74		34.7275	28.86
23.2673	22.08		19.7843	18.46		24.3613	30		4.27964	3.06		66.5145	16.19
9.32218	10.42		29.9703	30.43		44.199	62.45		11.5411	9.2		15.0715	14.84
37.6551	21.68		1.17797	0.12		10.7782	17.14		2.12434	4.91		0.128722	0.71
18.7103	14.85		10.2884	13.36		33.031	33.85		39.3601	36.9		14.7044	10.69
7.76212	4.97		16.1237	12.39		6.76895	12.07		28.9559	26.87		28.5398	28.87
19.3591	15.79		36.4118	32.4		39.9606	45.06		14.3484	8.42		31.4068	40.44
60.3369	46.69		12.4018	15.42		36.1449	32.86		10.1991	8.71		6.13516	7.06
14.5341	13.69		10.8539	7.27		19.4385	25.36		4.57376	12.08		1.99984	5.22
2.67141	0.75		20.5938	18.87		4.02577	6.83		10.3967	6.08		3.87232	4.16
32.6284	36.02		24.276	22.89		2.75848	5.05		23.9348	23.25		66.6651	77.98
13.2294	14.17		24.7382	18.39		4.65516	19.77		2.44256	5.22		3.27399	3.76
31.4337	32.22		15.5781	18.01		12.7916	16.62		16.783	15.48		1.40396	0.85
11.5748	9.07		15.2938	13.22		30.624	34.94		10.6423	10.21		70.6642	45.86
23.8686	32.39		18.0694	15.73		16.0402	22.63		60.2597	57.36		1.95472	2.98
10.5897	8.04		58.376	47.97		2.09365	6.88		17.7613	20.77		8.73609	14.93
15.494	9.45		8.52774	13.15		15.1205	23.57		8.13774	19.75		19.7411	33.82
4.38452	1.47		28.9889	31.3		2.43255	2.2		23.6197	15.98		0.434305	0.26
39.9922	39.65		13.4406	11.25		47.9755	57.69		6.68248	8.2		1.53501	0.48
6.12995	4.19		25.9923	12.12		9.35431	11.59		9.58706	11.08		6.09852	5.52
19.1378	18.2		64.2571	88.28		23.522	27.44		21.2412	21.93		0.053539	1.61
23.8169	16.52		3.89908	2.31		24.9136	31.38		23.9728	25.82		0.480511	0.97
16.7702	14.16		24.6961	24.18		11.0788	10.34		45.4456	67.83		71.8767	78.72
9.3842	10.14		12.7784	13.55		19.5594	15.35		56.2128	57.2		11.4661	15.83
12.0276	16.47		66.2014	56.02		0.75125	1.36		13.6548	17.06		8.01015	8.84
11.4146	10.29		27.0845	25.28		31.0895	49.01		12.2583	15.69		9.60406	8.57
33.6138	24.99		26.1625	23.58		16.3803	21.86		17.7384	11.24		0.0967175	0.12
15.2673	20.71		7.75836	9.71		61.8211	67.45		8.48442	6.97		8.64427	7.28
10.626	12.3		13.9853	10.17		37.7635	39.5		11.5094	14.02		5.41333	7.13
20.7725	25.58		11.2408	6.98		51.2506	61.85		37.4154	42.95		10.9509	16.51
2.30754	1.97		36.2401	41.49		43.1645	47.28		6.10203	5.5		0.647599	0.81
39.6145	38.47		16.5714	18.15		6.27273	8.14		46.7505	53.2		1.38487	3.96
4.53507	5.82		7.06827	5.11		41.3341	111.33		5.82367	7.48		49.0634	67.66
8.12938	2.23		40.2397	33.8		5.40642	5.19		16.4784	13.55		52.8688	64.88
5.16388	5.61		19.3415	21.49		8.6167	7.41		17.9161	12.59		23.6229	11.07
70.071	67.4		11.2369	12.99		62.0594	77.12		38.7985	38.86		0.24038	1.95
20.9686	17.63		14.1321	10.46		32.1424	36.15		26.7656	25.17		42.7934	37.44
25.6665	34.6		18.6741	19.74		27.0871	30.28		8.86808	11.37		59.861	62.69
17.7753	10.94		5.24621	3.3		17.1399	19.39		59.0808	52.97		6.64999	4.87
15.0298	14.04		36.3593	32.27		50.8141	81.04		17.4849	18.37		0.725869	0.29
41.0087	40.6		33.6358	29.66		20.7943	22.92		5.01062	6.4		15.6867	16.51
7.68814	4.88		8.29265	9.08		19.98	20.07		2.98695	6.44		4.00212	8.54
2.16845	2.73		27.2756	25.77		12.56	14.03		35.8648	25.84		7.47914	5.16
9.78007	9.54		20.7439	15.06		8.70538	9.24		8.47062	5.71		0.14738	0.73
3.795	5.7		33.1574	17.8		29.2905	26.88		14.0339	13.47		4.93525	6.26
31.1042	27.22		20.3293	18.84		32.1121	34.52		13.2517	13.22		3.57694	3.87
13.1616	24.11		60.7226	50		2.53534	5.08		68.3065	61.07		4.78281	6.59
5.63627	8.57		18.4295	17.97		20.8922	20.64		64.89	63.99		17.0662	24.35
12.12	14.76		16.1024	23.65		14.0698	23.87		37.4173	28.46		4.3736	4.41
19.0086	16.47		35.8868	49.62		20.732	24.77		35.6812	36.97		0.220907	0.38
44.9832	38.37		7.04157	3.85		2.43287	4.9		18.3863	18.94		8.64739	8.44
28.6203	26.59		13.392	15.09		10.7805	16.58		20.3627	21.51		4.1191	5.82
14.6712	5.45		35.8359	25.62		29.6203	32.75		27.504	26.41
4.85715	5.12		16.3466	16.86		43.0834	44.02		50.0944	48.45
20.4898	15.24		32.2354	29.5		1.00485	4.9		31.5043	28.32
13.4365	13.23		46.6924	44.49		40.0983	55.79		22.5102	29.89
5.90687	4.74		1.64159	1.71		26.6293	29.08		37.7349	39.25
17.3478	14.41		6.44303	7.06		2.85419	2.88		14.5064	14.37
7.97806	7.02		9.88705	9.95		62.4645	75.53		23.8562	17.98
18.0532	17.98		6.79645	3.61		19.559	19.58		10.3593	10.23
10.2583	13.33		1.9734	3.47		9.56382	11.82		32.5579	33.25
17.6915	10.77		18.4681	15.84		25.3989	25.79		13.3074	12.15
0.846412	0.2		10.2058	14.85		44.8601	52.3		25.8798	24.4
3.94774	3.46		38.2054	46.36		5.07495	8.95		19.2733	22.59
23.6648	18.03		3.36922	2.6		59.7147	73.51		2.06157	1.56
17.0342	12.76		28.4424	25.05		4.59257	8.18		16.7329	15.34
9.56886	5.69		74.8673	88.56		19.3055	22.4		6.46606	8.84
35.9874	30.15		10.3538	6.44		66.83	64.31		43.306	38.04
8.78885	5.71		8.63399	7.87		21.9567	28.99		27.1703	24.57
7.56415	7.08		10.8722	12.09		36.0529	47.76		48.0546	31.72
6.32489	5.42		18.6534	18.29		36.4091	40.34		11.6273	19.35
16.5765	8.46		28.9254	28.34		30.6877	31.06		37.5673	36.63
4.98258	6.46		8.55989	8.32		36.9524	43.43		10.8298	4.56
10.5257	7.25		39.6458	37.18		6.20896	7.9		32.3948	33.36
15.3991	15.85		11.2453	7.93		6.28056	8.34		13.626	15.15
44.5505	28.04		14.5062	13.75		28.0531	28.51		19.0686	29.32
25.6464	18.31		61.9325	55.14		9.93701	12.22		16.792	15.37
17.8843	25.93		25.6742	30.21		3.60265	5.93		12.6388	16.31
59.0349	62.01		19.9865	25.18		25.3739	27.15		1.20947	2.3
5.1725	0.76		37.7786	34.88		3.31751	3.38		25.413	20.29
16.9773	13.37		40.4082	38.33		5.99898	7.57		19.8252	22.62
12.7649	9.64		34.3874	36.54		27.1609	40.32		6.88329	13.89
22.3893	16.83		9.0316	9.65		55.343	79.39		50.5466	39.73
37.3565	43.03		15.9392	16.97		17.8727	12.81		7.04496	7.9
23.5162	22.35		59.4806	57.2		38.5349	46.41		41.892	47.95
6.63546	5.41		33.7428	21.91		0.582621	1.17		11.2269	9.53
21.0471	19.97		69.7844	61.64		10.8815	17.04		7.74713	11.52
18.1422	22.8		0.998423	0.45		36.777	33.79		23.1325	16.15
22.7601	28.05		9.37707	12.5		27.6991	29.92		14.8928	16.74
24.3145	21.28		11.9859	9.43		26.7556	31.08		28.5652	29.61
18.9736	13.96		18.8541	13.91		33.0511	36.72		20.8844	17.43
8.38346	6.47		5.79782	5.69		9.5681	13.61		17.5349	20.84
4.36454	5.48		14.933	14		4.8255	10.68		13.6346	16.03
41.9176	30.76		22.7076	21.64		10.6688	22.52		11.4104	7.88
11.7128	11.28		12.6152	21.41		19.186	29.64		6.44461	7.56
69.3661	61.13		64.7939	61.42		4.38217	14.44		28.0858	34.12
54.5325	57.66		23.7478	16.04		32.134	40.12		8.75246	8.89
0.806012	1.08		26.5721	23.37		13.9223	8.79		27.1379	21.09
1.74716	3.8		16.8408	16.89		35.1595	40.33		3.89458	2.71
15.1008	19.68		20.6386	19.28		6.46925	12.61		3.58804	5.84
5.15167	5.92		72.4158	71.69		23.9482	24.76		11.2771	8.85
2.16231	1.65		23.603	21.51		20.1076	25.77		12.6593	9.76
7.61007	10.29		47.2916	42.39		66.8726	68.38		3.91823	3.43
14.4663	14.48		34.1173	33.05		44.2857	52.64		6.77013	6.07
12.4841	10.91		17.4121	17.98		3.36132	6.65		24.3053	23.9
2.576	3.9		5.65213	9.17		6.92106	5.28		5.0491	1.77
11.6334	13.01		8.419	8.41		11.5213	17.87		6.57773	14.78
29.2857	30.48		8.5294	13.27		16.6684	20.09		20.4298	21.38
13.145	9.02		31.1628	34.6		26.76	28.56		60.4127	48.55
55.7782	56.44		64.5043	56.37		57.061	72.75		15.6786	13.06
12.7959	15.33		25.6444	27.17		2.06092	5.69		31.4185	33.25
15.8844	14.14		4.55018	4.82		10.9066	16.08		18.9918	16.57
48.4206	41.28		12.6058	13.26		33.3579	38.08		11.8646	10.91
37.487	32.9		5.2599	2.85		20.5111	27.07		31.6291	32.89
20.6065	17.8		16.7383	19.27		23.3674	21.67		25.914	21.32
45.9989	55.55		24.143	20.31		28.2872	28.02		69.269	76.96
28.6732	25.77		15.8632	14.3		13.9796	20.43		7.60594	9.38
10.4696	3.57		33.7604	26.13		31.3322	29.09		22.1609	19.26
49.8987	54.75		30.0854	26.35		13.163	23.34		1.82206	4.62
24.141	20.8		19.3442	28.52		57.266	67.06		24.9437	21.95
27.2849	26.08		36.4574	30.75		3.42058	12.23		15.2482	15.82
23.3641	17.23		12.2017	15.17		6.1954	9.53		30.7233	28.79
36.2154	35.82		1.50995	3.71		27.0719	33.52		46.3472	42.15
9.01396	4.23		30.3639	31.49		53.2215	54.98		8.19477	8.38
31.7014	27.85		27.7953	19.9		17.6924	23.19		20.7042	16.81
10.663	8.01		12.152	12.32		7.86135	7.66		10.6349	6.91
12.5818	11.93		19.1266	23.49		7.0252	16.53		23.6053	35.64
25.9388	22.83		25.1659	20.68		0.262241	5.69		30.2463	27.7
8.84468	9.8		19.8366	18.69		31.7403	39.58		26.6481	19.06
53.1581	44.86		25.2994	22.46		4.59204	9.86		24.9824	19.47
36.2432	33.87		14.2982	11.72		10.7398	19.08		4.87078	7.06
14.8615	6.26		31.4647	31.23		2.35798	9.22		7.12021	6.5
31.4072	27.69		46.5523	44.92		64.0895	63.36		30.617	35.88
31.7885	22.83		6.64365	6.75		12.166	13.3		19.6548	17.25
54.1545	57.37		7.08053	11		20.6235	20		16.6397	14.71
21.8047	9.84		19.8362	17.37		25.6038	25.76		6.26396	7.56
11.9858	10.45		20.8498	24.49		28.0218	24.4		8.01173	7.96
10.3783	7.77		6.2509	10.96		14.5226	12.11		53.1107	50.14
11.2896	11.11		69.962	80.78		13.9156	19.24		14.9899	13.31
28.1906	22.2		6.6926	6.76		9.47877	12.15		29.5867	28.15
7.74942	9.47		80.7021	67.52		32.8765	43.91		7.02863	6.15
25.9785	20.2		13.2502	22.03		22.6212	34.31		11.1394	14.73
4.63834	3.26		18.6856	14.18		30.3585	33.23		29.0926	32.13
38.0066	34.55		39.6826	40.16		73.2784	76.36		7.08936	3.7
29.5537	29.7		44.2832	39.52		28.477	40.49		49.07	50.73
7.99788	6.69		21.0212	19.8		25.654	38.04		50.741	50.47
9.67333	8.39		12.9451	12.18		15.4681	16.18		14.2431	17.96
39.2141	32.67		12.6035	13.24		2.0456	1.93		16.7143	18.04
6.94308	7.9		3.46204	4.71		10.0489	11.59		18.538	17.3
3.87208	4.94		14.9126	14.57		8.78174	11.04		0.738383	0.77
80.2317	68.49		30.8977	25.69		4.55154	5.83		13.3055	13.64
19.287	15.13		52.796	52.81		27.7466	41.51		10.8649	6.88
44.7513	43.01		26.4677	28.9		27.4565	29		5.32792	3.61
1.54116	1.15		16.543	15.6		32.6707	34.84		34.9671	25.25
10.6313	9.74		13.119	15.98		5.83662	3.92		8.08269	8.21
7.62977	7.96		13.6052	13.37		2.66671	1.86		18.0904	17.24
20.0381	19.46		9.13083	10.45		23.212	21.88		12.9433	10.89
46.8227	49.99		8.97399	11.33		20.9692	21.63		7.14876	4.56
12.5313	17.55		4.63319	4.8		3.35833	5.35		57.5338	62.19
6.27326	6.07		9.90993	7.98		9.57109	11.49		24.6034	27.52
5.23491	6.25		27.9292	24.37		1.7132	11.68		5.2169	6.51
11.7921	9.97		24.8263	25.64		22.3537	19.95		47.2112	39.5
12.8683	8.39		68.1488	68.68		11.8976	16.6		44.1961	38.58
9.68901	5.03		2.89142	1.28		30.6902	21.39		36.6931	32.01
51.6234	57.89		20.494	21.94		9.44131	6.55		2.04938	3.1
22.0399	21.03		75.6377	89.91		4.43664	9.7		30.0204	28.35
19.5857	20.12		5.93288	3.59		1.24778	1.6		6.50175	5.66
14.8306	12.68		11.3769	9.57		2.12925	1.3		51.0855	47.22
37.9397	44.22		21.8699	14.9		7.74411	25.57		26.2744	22.43
16.2037	19.1		7.38876	6.73		6.38551	4.57		8.63736	6.43
52.9397	39.01		3.90666	5.38		2.46312	5.53		0.444712	3
5.62723	4.63		58.3465	59.35		17.5574	28.27		12.1177	11.15
11.8313	18.67		14.3809	15.24		2.11968	14		16.0638	15.12
14.6048	8.53		42.8218	38.41		49.659	56.79		4.38296	4.83
8.01036	7.99		28.6768	23.96		35.686	48.68		16.7408	15.16
8.69771	4.68		8.77786	9.55		2.24494	4.32		4.60239	1.49
8.46799	4.04		55.7428	54.98		14.8671	16.38		23.8102	20.58
60.2933	49.86		1.94144	2.92		25.8634	20.81		3.67418	3.36
35.9539	30.46		7.44965	6.45		2.5654	2.49		14.9894	12.24
12.0291	10.07		5.72836	7.66		4.92262	4.02		2.12183	2.35
19.2137	17.73		19.6657	23.78		3.29509	4.48		50.8147	47.14
60.2982	61.67		21.6075	12.1		13.7749	16.36		11.8349	10.69
3.22322	5.02		21.3898	12.84		0.811966	5.56		3.81216	6.95
7.59458	8.92		16.0337	14.36		14.0598	18.97		12.4091	11.71
8.37784	3.01		19.0031	20.42		12.0088	17.46		10.3752	9.7
18.5989	23.1		12.386	10.3		32.8688	39.17		33.6053	33.38
15.6786	12.73		22.5369	20.5		10.4351	11.77		14.263	10.43
26.3988	17.45		21.514	21.49		2.78592	3.26		8.67158	7.85
19.6652	18.25		19.5896	16.46		16.8002	20.56		26.119	30.66
7.07167	6.99		8.73831	7.99		13.2651	16.2		60.8784	54.55
35.4641	30.74		21.9839	27.82		12.7012	18.03		5.64826	4.41
16.3397	20.48		33.5982	32.28		4.57529	15.35		14.5623	12.79
51.9397	43.1		69.9509	52.78		26.136	24.76		7.00034	5.36
31.4115	23.97		7.7717	3.96		15.8525	16.81		38.6528	35.58
18.8426	16.92		28.512	22.5		21.4729	31.12		3.17414	4.6
24.172	17.35		16.382	14.3		1.98623	5.58		2.88371	3.3
27.7549	22.85		19.2201	20		2.95689	5.71		25.9141	25.16
5.93372	10.7		24.8492	22.48		5.46891	6.74		15.4884	16.94
5.38992	8.4		4.23918	6.73		44.6564	39.05		11.0153	13.75
15.0058	18.02		2.4518	5.2		22.8557	32.32		56.4251	57.69
6.20476	8.68		15.2387	14.65		45.5018	47.65		12.4112	8.06
4.09001	6.55		27.1596	21.49		3.37502	5.11		9.33228	8.7
2.60091	1.67		8.69088	6.28		10.5966	9.81		2.38256	2.78
21.7629	20.65		1.91963	0.86		44.5281	45.33		21.3192	21.02
80.9423	94.22		21.6188	19.83		10.3117	15.85		23.4453	26.15
3.09018	3.05		10.5543	7.7		15.7422	17.98		23.9654	27.46
5.53361	5.34		72.6778	90.84		8.19789	54.15		8.48306	11.04
23.3812	22.64		7.22284	7.57		39.9898	38.44		2.96521	4.69
24.2892	24.28		0.711454	0.59		21.4926	32.32		22.471	17.37
3.60539	5.68		11.0775	11.81		13.9392	18.55		4.79986	6.15
5.45403	2.63		20.6449	22.19		8.44006	30.24		45.2962	46.14
3.54808	4.01		11.4018	10.97		5.85947	7.34		5.27424	5.42
50.6153	47.4		2.29645	5.3		17.1567	30.62		25.6414	29.4
19.6322	15.21		21.3097	16.16		31.4465	42.89		8.96053	6.12
17.1598	21.18		18.4147	15.89		2.50679	6.85		40.0061	33.99
19.893	11.96		28.323	27.85		3.08076	2.05		31.7457	17.7
6.452	6		55.2239	52.12		9.98549	15.53		16.5406	12.35
29.8381	22.92		26.7397	27.3		28.6776	24.23		18.499	18.05
51.0811	25.56		3.74188	4.69		33.6117	33.35		32.5725	36.73
18.636	17.07		5.545	6.18		16.6421	18.36		23.752	21.15
9.56414	11.03		22.3063	14.88		5.98496	7		15.7417	16
21.0033	23.7		29.7339	26.65		8.85806	8.53		22.9619	25.41
14.8804	14.05		23.2631	21.8		7.36271	8.31		4.41628	6.45
26.9055	25.5		10.5274	7.9		51.7353	48.43		14.6001	19.43
20.6029	14.41		10.8545	13.02		42.7804	53.09		12.2874	12.41
21.5519	22.19		29.8544	31.62		4.39744	3.59		26.8346	23.29
2.28098	3.81		30.1296	26.91		3.5465	15.76		17.0754	14.55
29.1262	19.91		25.7365	22.97		19.5864	29.13		29.2658	25.71
9.7028	6.55		30.2991	33.05		31.8103	32.32		1.04996	1.18
29.0296	27.75		17.7407	15.3		16.029	18.96		11.2407	12.32
6.11553	5.57		12.6819	14.31		14.5862	14.81		18.4356	17.67
12.9976	11.65		30.1762	28.5		4.97983	8.88		20.3107	20.45
5.77008	2.42		17.1679	17.3		25.4683	34.9		8.94179	15.18
11.2673	8.35		26.2374	25		19.0555	23.68		41.5463	42.33
58.8982	63.72		1.80671	1.98		12.0272	9.01		31.4888	26.77
31.5454	29.79		16.7872	11.37		15.815	16.57		16.1063	12.77
15.1162	11.59		57.5288	52.89		0.349578	0.86		31.5575	26.06
66.3186	54.39		2.13354	3.45		5.71567	5.4		7.63956	9.14
22.431	19.94		13.719	11.52		3.41572	5.88		9.15655	8.91
15.7121	17.98		6.59897	3.54		16.168	19.16		11.9114	5.39
14.5961	12.25		6.71976	4.62		19.378	23.44		10.261	15.89
38.4198	26.1		52.4203	41.38		46.4726	47.59		17.5269	14.77
40.1514	45.6		23.0797	15.85		12.9384	11.07		14.2257	9.39
23.52	15.93		12.3111	11.94		26.5897	24.87		27.4876	27.59
17.1085	10.27		76.2956	53.15		23.7281	22.25		8.60093	8.75
13.5612	11.94		34.5245	33.31		20.163	20.51		27.8878	30.28
17.7161	15.39		24.8091	23.23		37.1347	46.73		10.1649	13.65
76.2039	47.2		10.3916	10.53		42.8426	42.52		13.8003	8.9
45.4594	40.97		21.0076	20.36		6.40616	12.55		25.6713	18.31
29.1979	22.17		7.05986	11.34		48.8034	65.42		11.2966	11.97
11.1469	6.76		19.1492	18.83		5.06204	4.76		43.2096	36.32
14.3652	14.5		18.0296	10.99		8.76381	11.16		40.0856	40.13
26.1055	17.08		12.4724	13.06		0.81393	2.9		26.2294	23.88
25.5529	27.52		13.1982	13.31		17.7416	17.97		26.8717	26.02
56.0957	49.09		15.3517	9.17		16.6326	19.29		14.9719	11.92
14.2307	12.19		66.0765	53.95		16.1589	12.35		23.9497	19.08
14.0694	13.21		10.2991	8.82		4.92759	4.63		9.35783	10.84
40.5599	35.94		16.4185	0.89		38.3474	48.04		11.5425	17.2
30.9536	32.33		36.7424	33.52		63.7627	60.43		16.1048	17.62
7.75146	12.89		9.81373	12.98		5.94954	6.51		6.84104	6.76
12.6242	13.52		13.2771	19.26		2.54439	3.13		17.0551	14.85
21.1757	11.4		7.75997	7.12		0.501245	0.86		4.56142	4.92
65.4011	44.66		13.9507	7.48		50.068	47.07		17.4952	24.99
30.736	24.79		36.6516	40.77		16.0089	21.79		15.1703	13.59
24.7275	22.61		28.1447	26.15		15.1863	20.27		43.2774	44.68
57.1707	37.64		42.8798	33.84		30.7968	35.29		8.83183	13.3
8.86208	7.13		36.6947	30.9		28.1321	41.85		8.44348	7.8
12.4997	11.9		29.1909	26.19		34.891	43.81		5.51772	7.05
16.381	15.18		22.1561	23.24		3.0087	5.29		20.4923	17.12
11.2347	11.03		46.3814	41.84		10.395	12.93		30.0976	29.22
18.4986	18.77		28.587	35.68		3.62341	6.35		5.81462	5.63
22.7058	22.03		64.635	71.9		3.73967	6.78		24.9264	20.7
20.946	18.19		36.9547	6.11		52.2704	50.2		3.6467	3.01
2.98583	1.64		17.4011	22.3		5.56569	7.03		12.7266	19.34
23.4177	18.5		20.3492	26.52		2.74092	3.11		32.8457	24.7
7.84404	7.94		5.62686	8.11		9.32809	6.76		14.7077	15.82
31.5638	27.98		13.2904	13.31		18.0997	19.73		30.5265	50.62
24.5668	24.26		3.24435	3.45		51.0679	59.44		3.24421	5.42
4.05776	10.78		29.6052	36.05		31.9955	36.57		25.877	18.69
11.9842	9.61		26.6062	25.59		41.0347	41.91		33.5248	36.58
15.9149	15.94		11.1267	18.43		74.9097	93.4		11.982	17.59
24.0232	15.05		40.9533	37.6		23.1526	26.37		22.8225	14.03
10.578	12.28		3.7057	7.3		16.6712	13.35		10.8455	15.6
4.76649	2.87		34.4637	24.13		33.6877	37.24		7.86711	7.54
21.5203	20.12		65.0459	50.28		39.5928	60.74		17.3288	14.67
20.3926	17.01		13.0784	12.59		18.5188	31.14		15.5433	9.22
23.5105	13.53		14.9464	13.85		21.1104	15.83		3.15054	3.03
41.9493	42.33		13.4161	10.52		48.8522	49.14		62.4497	60.33
70.884	59.03		6.04027	7.83		23.4227	24.75		36.1679	52.59
12.1319	7.19		3.4122	6.05		49.4307	56.73		28.1364	31.73
44.4202	18.29		10.908	6.26		20.9799	20.77		3.4384	2.49
30.2466	19.05		51.5709	45.98		12.0816	11.54		44.934	34.45
32.0173	30.56		8.80932	4.52		30.2178	28.95		1.86213	1.89
55.6154	58.46		5.63301	3.33		17.0676	25.93		3.1446	2.5
13.0825	14.15		3.26398	2.62		45.3325	64.24		4.67433	1.4
57.5201	56.61		26.0491	32.25		1.23728	5.85		16.93	14.88
22.8125	25.06		10.5357	9.85		6.45926	13.3		3.95219	2.44
8.95717	6.73		33.1793	29.67		22.6684	20.06		21.4173	22.61
5.53022	6.24		55.3271	53.24		8.86074	10.68		22.3714	16.35
13.1047	8.07		16.9842	14.54		23.2086	20.52		16.6193	13.19
22.7131	11.08		57.0718	73.18		13.4971	13.3		22.7408	19.89
46.6539	48.69		11.4729	8.38		0.517371	0.71		0.800529	2.37
9.29479	4.51		13.6807	14.89		8.23971	9.58		30.6043	28.2
8.81949	2.59		7.81854	6		24.0978	38.99		4.55365	11.4
13.2997	8.88		34.3838	33.84		5.2402	5.65		4.98579	4.75
31.8181	31.09		17.1671	14.46		6.5889	10		4.30268	3.12
9.83761	7.01		24.0014	21.6		23.6147	24.71		11.4571	8.46
8.83429	6.99		1.79762	2.08		3.00487	8.35		2.1947	2.54
17.7976	12.32		4.32392	3.45		35.6908	28.8		33.3614	25.6
15.6759	14.05		77.5912	74.29		0.38684	1.41		6.33193	6.13
5.26204	6.35		9.83934	9.05		11.5656	16.14		16.4285	19.44
2.16712	4.67		25.6356	23.61		0.21656	1.95		15.3293	17.49
27.474	17.6		3.75805	3.76		46.321	56.59		42.8454	48.92
31.2633	21.2		24.3204	21		17.2512	12.66		5.6874	7.13
41.3281	27.55		42.6466	53.57		30.3844	31.92		18.8285	23.63
42.4061	43.43		16.772	24.55		22.6333	21.77		17.5664	16.62
2.5977	1.9		11.2061	8.64		6.23062	9.12		10.1616	6.65
25.2972	24.41		58.0352	53.33		18.5551	20.79		19.1876	11.97
4.2426	5.21		21.4548	30.66		24.862	28.65		13.4951	14.96
9.59586	9.92		49.5965	50.88		61.9845	78		12.0799	12.03
7.7486	5.11		3.6635	2.65		26.7823	34.31		35.3567	34.03
21.254	17.28		8.54242	4.2		3.60541	6.7		16.421	14.45
5.52862	5.09		1.02454	0.48		12.6577	12.99		3.73914	6.89
22.0449	25.12		14.3869	15.33		47.0504	48.98		5.92421	5.35
14.6092	7.17		3.06743	2.59		5.65442	8.18		17.9147	16.43
5.0938	7.38		38.1073	38.83		6.04646	13.02		50.7568	62.48
18.9676	18.06		8.90936	8.22		11.6593	14.73		58.8753	59.11
10.6064	14.49		14.7327	10.87		50.3511	51.8		9.94398	8.86
10.8573	9.62		10.5485	8.92		10.4577	9.76		15.0395	17.27
36.4868	36.95		23.0872	26.67		11.9715	19.62		10.5406	9.08
27.3045	34.87		13.5837	14.67		8.16461	15.21		19.1991	15.76
13.4063	13.1		28.6244	29.39		48.3006	55		4.00864	12.38
4.16607	3.38		11.6029	13.12		11.3179	20.21		37.0346	32.98
12.3013	9.84		8.83583	8.37		8.43028	9.6		2.78455	4.98
59.9459	53.18		17.0825	14.56		17.603	29.28		11.8438	17.33
0.794258	0.42		7.1731	4.62		3.73558	11.87		13.9997	15
17.2964	14.07		4.05625	3.19		27.8583	34.01		14.3009	10.89
22.4983	8.67		12.7657	9.86		0.255953	2.03		14.3533	13.32
10.4222	12.64		35.5532	34.9		0.274561	0.33		16.458	18.77
11.1979	7.39		38.8695	37.77		21.7337	37.08		31.6978	29.46
50.8574	51.14		2.0302	2.93		16.873	22.09		2.94075	0.74
3.1117	4.46		17.3291	15.44		17.195	20.77		9.46044	5.72
37.3516	30.25		6.2182	4.29		74.8216	75.12		15.1334	9.05
11.0949	9.26		37.9697	46.6		62.6396	64.06		41.7313	36.06
1.23795	2.98		9.88721	7.44		4.08265	3.61		19.7161	15.59
23.5361	21.43		19.5659	13.62		15.8556	15.32		16.7511	15.18
13.6221	13.24		21.7038	26.09		40.6489	46.11		8.1101	12.19
19.7315	21.91		7.15803	6.28		45.3146	79.34		38.8897	33.72
21.6742	20.95		26.7717	23.08		23.6809	33.95		47.9826	55.94
26.643	26.39		33.5777	46.84		3.18455	6.31		21.7373	24.16
39.2269	29.77		14.2744	14.39		22.1738	27.1		16.4601	13.52
5.77984	9.6		9.04685	5.25		9.30415	8.18		35.7635	30.82
16.0166	14.78		17.3918	22.45		6.80606	5.49		65.376	62.71
27.3743	24.97		10.9913	15.04		5.98751	10.07		15.7607	12.74
22.3363	17.12		18.3321	20.05		39.3996	38.2		50.2716	44.9
25.1305	23.32		16.2345	21.08		9.99501	10.13		2.13522	2.12
57.5222	36.45		15.4686	18.73		21.0265	25.24		4.87845	2.61
16.5783	16.76		13.3469	12.56		11.1506	17.48		34.7984	42.32
25.3817	28.83		26.8021	23.02		7.68544	12.53		4.50957	6.09
22.9269	21.5		13.8303	13.24		13.9644	14.31		4.01449	2.46
4.39544	4.12		25.7302	22.26		9.96991	12.46		19.7344	15.56
14.6358	8.9		59.3499	53.04		14.014	13.9		9.61246	7.48
39.0062	41.43		23.2708	21.86		5.39996	4.56		12.3701	9.28
14.4903	9.09		70.9219	72.84		47.9882	63.52		9.43023	7.3
23.8149	23.94		10.7175	6.79		12.9781	12.4		18.7154	14.65
3.19328	2.79		11.9995	12.32		25.1831	25.42		9.1719	6.44
17.9843	17.55		6.82639	8		43.172	42.71		38.9419	36.18
23.5258	26.02		11.1799	12.87		75.1025	64.63		21.3176	18.34
25.6918	17.78		52.4004	54.94		32.0429	33.89		46.1493	41.8
3.09209	7.72		46.1783	49.11		8.2775	9.93		9.54779	11.12
4.88527	4.86		39.4214	38.14		6.13314	6.42		7.89764	4.07
9.01078	7.65		23.6686	28.28		11.4417	16.88		57.8834	55.36
4.15421	6.62		4.48908	4.33		17.4141	20.88		20.9141	19.35
5.87104	7.45		3.09802	2.93		17.4642	25.39		39.0328	41.31
9.23886	7.45		4.94347	3.14		12.8301	15.94		15.4667	19.16
8.80698	5.49		11.911	18.5		36.3995	47.41		34.9569	33.31
7.30073	2.24		13.8818	15.69		23.8304	28.75		4.60106	4.97
14.1195	15.32		22.1474	11.58		15.4108	21.24		11.8473	10.81
25.7635	28.55		12.1266	2.79		55.621	70.19		35.2134	35.7
2.90375	2.88		17.9333	19.32		5.84018	6.13		32.9731	34.85
9.35533	11.02		13.1892	11.44		72.2421	73.69		20.7856	20.22
10.4086	10.76		9.35765	12.05		8.87545	9.3		17.8824	19.16
12.6111	6.38		1.20208	1.91		78.3023	88.3		32.0607	28.61
19.7828	7.58		13.0247	17.88		23.4423	22.99		62.6879	55.04
14.1823	16.62		21.9624	20.53		0.263172	2.17		5.17308	5.3
10.7616	4.68		10.0945	8.06		9.12379	14.55		2.77745	4.85
10.3488	11.61		10.3888	7.43		43.7873	42.47		16.7709	15.55
21.8306	18.71		21.646	25.2		19.8845	22.15		26.2366	26.2
23.7424	30.86		9.79256	9.32		0.747886	1.6		23.7336	13.22
17.8516	16.58		14.2693	14.21		34.1582	43.77		14.6707	15.23
3.09531	3.68		30.2748	32		8.41633	40.1		23.1634	29.13
3.92022	2.37		4.20795	4.32		22.6762	22.92		12.973	13.67
15.4573	18.04		18.4091	20.79		35.392	35.45		9.77702	9.21
8.2773	7.85		5.69909	7.21		0.894901	3.44		18.2432	19.29
18.2593	9.1		26.6497	26.06		61.9598	66.9		53.6618	48.12
20.99	17.66		30.2345	31.91		44.0212	48.03		16.7637	15.24
72.4063	71.75		2.30003	4.72		12.0283	10.99		12.7839	12.95
19.6027	12.02		4.39113	5.67		45.1727	45.24		6.322	6.36
17.8354	11.46		7.79449	9.8		4.1562	4.26		7.27767	6.09
7.22946	12.41		11.0525	10.54		62.0273	62.44		33.1051	35.08
2.48622	3.48		13.2868	12.7		18.2481	20.05		12.4199	11.29
5.41055	6.36		19.6368	23.83		5.18543	7.9		9.01425	7.76
45.1319	30.38		66.1787	62.46		0.271719	1.68		26.758	23.41
2.06338	2.21		17.9733	23.75		13.2759	11.7		42.9239	43.06
25.2093	21.86		11.1717	15.27		17.1051	18.82		32.2759	41.08
9.9381	8.94		7.75641	9.24		26.1126	29.53		27.6643	25.58
15.0245	14.07		5.47362	3.62		15.2297	22.21		24.2555	19.9
21.1629	18.49		7.17861	8.98		3.04061	4.19		19.2492	35.06
22.6997	18.51		2.35147	4.01		9.18347	7.78		13.053	6.96
3.14754	1.6		13.2406	15.8		36.3448	46.86		51.3116	49.84
58.035	63.16		20.0446	20.36		36.3734	31.24		2.12508	3.42
7.76994	7.55		15.3022	11.52		2.25658	5		9.60598	7.21
3.97022	5.67		3.40341	9.71		29.3835	28.06		36.9783	33.58
24.7778	25.63		5.35354	4.46		0.389566	1.05		14.0802	16.59
10.8522	17.01		8.12626	10.13		5.58307	2.86		52.6224	40.93
18.4097	24.47		55.6943	53.66		51.5814	58.27		22.6417	19.54
15.5223	9.1		2.96655	3.44		28.8749	29.65		25.0139	26.72
2.48042	1.94		3.86907	8.1		11.7344	10.39		19.7253	20.72
17.3584	15.56		21.143	26.24		18.1763	19.67		30.2871	29.17
14.5717	12.38		13.4696	11.01		19.3165	17.66		71.7769	69.65
12.3971	10.46		4.24597	5.92		44.1573	46.18		12.4928	11.67
6.16491	8.25		13.019	14.78		7.10536	10.79		2.73167	4.44
14.7327	17.38		11.6439	21.91		21.7654	12.23		14.287	13.7
9.41958	10.35		6.09629	4.62		25.2349	25.11		23.197	23.21
20.4221	13.68		7.7378	9.57		47.418	56.14		15.3472	14.34
18.4328	20.41		24.4095	26.44		16.8211	19.68		6.96668	4.48
18.8309	24.57		21.4549	20.11		6.27196	7.03		1.62424	2.7
13.1495	18.13		2.09748	5.17		0.352072	4.83		7.00654	8.04
29.8301	29.26		8.99058	9.57		50.9205	44.22		5.07688	6
3.47778	3.71		8.93572	10.48		19.57	22.79		8.59337	8.93
5.80344	5.05		3.53738	1.85		34.2843	42.21		23.5244	26.25
12.1788	8.3		40.1549	41.68		10.3265	12.13		37.0895	30.27
36.7777	40.43		10.9923	12.33		28.5845	31.94		7.97874	8.94
19.4366	20.77		50.1541	47.06		22.0733	23.58		20.9263	14.05
52.5993	49.88		5.82788	9.2		39.0977	36.96		14.4971	10.11
4.05402	1.12		4.77013	5.33		56.9892	63.11		1.91789	1.61
14.6274	19.58		9.15003	13.31		39.6661	41.71		8.26272	9.47
17.914	18.57		22.7114	31.08		36.4298	33.31		18.2644	12.51
7.00827	7.14		23.5298	27.41		12.7452	12.06		6.02778	5.99
29.7619	32.41		42.7634	41.83		55.3777	51.6		4.58241	7.77
15.1922	11.55		7.58387	5.49		1.83449	3.17		27.5393	21.01
1.72439	1.21		16.0794	18.59		31.0151	32.26		25.2767	28.06
4.14887	6.62		46.1513	52.57		75.7933	111.96		11.6923	12.38
6.39686	6.43		6.94236	10		14.4005	27.56		4.6266	3.88
28.4104	39.41		21.4383	22.08		8.80269	12.82		11.7973	10.76
24.5307	16.82		19.029	14.12		26.9446	26.82		33.978	34.59
33.5209	25.64		6.19109	2.01		6.40158	8.28		18.3575	19.72
25.5201	22.58		6.84875	7.56		23.0819	21.97		6.46646	6.33
13.3309	19.61		9.12912	13.85		19.7389	26.38		12.5125	10.06
13.9243	8.11		15.1828	17.3		21.0725	19.53		15.2954	16.3
19.5386	21.83		20.2214	26.74		48.4562	51.76		73.9086	89.64
23.2623	27.88		29.88	35.71		9.51088	9.02		49.3812	45
70.5378	71.88		25.2123	22.81		32.5083	32.3		17.5897	4.59
17.6064	18.61		62.0247	75.24		7.70172	8.66		18.2834	24.51
4.41581	4.2		23.9652	22.95		1.06332	1.68		11.1109	14.28
23.1015	20.34		30.4049	30.36		8.43456	7.04		44.2958	41.91
2.71927	1.49		8.99066	15.18		11.4306	12.07		21.3187	21.18
10.6565	10.91		79.0414	68.05		16.7706	14.67		28.2238	31.12
4.37123	3.45		52.7567	69.76		39.573	43.09		11.3533	9.18
2.49819	1.88		18.1617	13.01		14.539	21.54		12.6574	17.26
22.8059	22.61		32.5014	28.58		0.844712	1.29		65.5992	55.4
1.67232	2.34		26.028	33.84		7.4635	15.83		5.68709	6.89
69.4652	62.35		4.56146	4.11		18.8159	33.8		34.7484	27.83
31.768	43.44		37.1558	38.99		9.29748	8.88		4.7879	4.84
8.03037	9.87		4.99214	5.97		6.49993	11.5		6.43246	5.69
14.2989	22.77		2.67944	10.42		24.1568	20.28		18.593	17.26
1.95909	2.81		3.36738	6.53		8.62505	8.83		50.9225	47.45
7.99026	9.2		81.4827	71.96		13.2538	16.5		6.1549	6.43
7.90931	8.76		12.9619	18.31		5.37756	9.1		61.7995	72.64
4.43263	4.81		27.5141	30.53		0.442253	0.92		24.9258	19.59
16.6471	27.59		2.04562	1.27		28.825	33		3.79288	7.41
15.5916	27.21		7.28632	12.54		6.12504	20.21		24.5288	23.19
29.3016	42.11		8.28855	4.36		0.124112	1		25.1674	24.29
40.2949	32.04		4.8566	3.62		44.5458	45.21		14.9164	12.32
1.00503	8.38		36.0623	30.91		25.6583	31.92		19.0656	26.65
18.0078	23.3		18.3027	14.93		21.0047	21.78		7.0685	6.24
5.38746	2.95		20.5891	22.21		13.6585	15.87		0.958805	1.32
13.7523	23.96		3.94901	4.59		11.8645	18.05		20.2306	20.36
18.2592	25.28		30.0008	25.51		3.49673	4.17		7.45542	7.85
41.2786	50.69		23.6937	19.38		13.1976	18.06		5.91375	9.39
4.36889	2.13		0.792983	0.41		22.887	21.9		32.1007	28.41
7.08362	5.88		6.44168	9.77		12.7708	13.96		8.39103	7.01
5.51385	5.26		32.7362	29.34		6.95403	9.64		41.8002	36.94
15.0905	15.29		28.1332	29.13		6.70139	5.83		16.4617	12.32
13.2638	18.78		20.1979	21.82		14.4024	20.29		16.8256	16.81
6.38429	6.41		3.83923	6.81		1.99988	3.38		18.0573	18.02
70.779	65.95		7.55405	6.85		46.4149	56.34		2.77508	3.94
9.07173	10.17		13.3504	12.63		48.427	53.91		7.68729	5.24
13.406	11.92		23.3485	23.08		13.6424	17.11		64.5824	58.82
19.7639	22.6		6.00823	7.15		1.55388	4.39		2.69317	2.05
1.9537	0.96		9.41632	8.44		5.26877	6.17		9.0553	6.67
28.3842	26.88		57.986	56.8		11.0126	17.33		13.3904	13.89
1.93558	8.09		1.98857	3.47		14.3888	30.19		35.4267	28.89
8.26821	10.54		31.6669	40		3.09835	7.96		18.0913	17.57
4.90751	5.18		4.9309	7.33		4.72852	3.51		9.74262	7.66
8.74888	16.63		22.4173	25.21		6.99266	4.55		50.94	45.39
9.74194	9.81		1.43481	0.94		18.9114	18.72		4.1084	5.3
35.9707	38.16		24.3339	27.82		2.97189	4.49		64.481	66.82
8.10325	6.34		5.19647	8.33		17.497	20.62		13.2334	10.23
16.1194	16.19		1.88003	4.1		30.1867	43.99		5.86534	2.67
2.03103	4.71		4.7069	7.42		30.4582	30.23		56.7577	49.33
1.89441	3.04		17.7283	20.23		26.3859	21.19		14.9838	9.48
9.96284	16.6		3.07229	3.16		27.2545	26.69		14.0969	11.76
6.5834	12.85		8.5418	5.94		10.4963	10.98		12.9357	12.84
6.25814	6.08		15.6087	16.21		21.3904	21.76		44.0123	50.2
34.0008	31.64		18.2921	13.86		9.99146	15.43		9.61159	7.22
12.0409	13.59		34.98	34.97		41.8596	40.96		10.3923	14.48
4.76801	3.62		10.0209	15.28		29.9454	29.65		9.02501	9.15
10.7215	13.86		11.5966	7.28		1.98113	3.36		20.3046	21.86
1.36339	2.6		8.29083	11.61		8.61385	17.17		30.3852	34.32
1.70665	1.93		16.3589	14.41		24.2293	25.91		38.1615	36.2
1.63723	4.59		9.65282	7.11		13.8917	22.18		20.1065	15.9
4.69188	4.64		29.9664	27.51		20.9607	20.95		9.38498	15.6
15.2058	26.21		21.3588	20.81		51.5276	49.06		23.0293	20.49
2.15681	1.47		2.60649	1.22		6.84852	14.29		7.91304	8.51
19.1225	21.03		21.4613	21.83		17.2479	23.41		18.6323	17.05
5.94657	5.87		1.6214	2.14		17.1556	20.82		13.6758	17.97
11.7736	13.33		17.7617	18.24		16.8901	15.74		47.4011	43.38
1.66903	1.32		1.07592	1.67		52.044	57.18		18.6566	20.92
19.5379	16.12		5.68183	6.59		4.83627	9.18		3.85857	3.32
15.642	16.76		15.3704	14.3		10.6924	9.42		40.0531	39.15
22.7794	14.67		20.7364	22.54		26.0977	27.99		27.559	27.04
15.9875	20.6		28.4979	30.5		2.77069	4.02		9.24205	4.2
9.75672	11.02		8.51139	5.59		3.06222	8.49		18.2544	14.29
34.973	42.93		33.768	41.39		19.2473	23.37		47.0167	38.47
53.3181	45.48		17.1823	15.35		20.796	17.65		11.4704	11.01
1.1038	1.9		17.7484	12.29		6.87621	15.79		11.5475	7.61
14.0236	12.89		15.8176	12.35		0.375082	0.98		31.2464	36.14
0.772928	0.27		18.6332	20		13.3539	14.17		12.791	11.91
29.1639	36.91		27.1741	31.49		64.6069	67.24		20.6694	20
30.2171	42.29		18.9406	17.44		15.1239	23.32		35.3449	39.81
3.13716	3.55		50.993	63.21		4.5615	5.67		2.85296	0.76
14.6793	12.8		64.2319	54.5		18.9329	27.32		6.59131	8.41
5.21138	4.41		3.73097	0.78		15.3114	18.13		9.63902	7.64
12.1096	9.9		15.2251	10.22		12.3846	14.24		22.9511	22.08
5.64507	3.26		6.88581	4.86		3.53072	3.87		23.7116	23.18
8.71323	12.2		41.4565	39.84		70.9167	87.14		15.3152	11.21
7.41999	6.34		13.2684	19.89		7.41639	14.25		8.63078	7.46
6.94725	12.92		12.5456	9.23		8.85797	12.03		25.1214	33.01
3.37208	3.92		32.5155	17.67		14.6498	18.86		58.3572	56.25
31.2883	29.14		11.7664	12.2		15.6161	16.75		29.5677	26.76
16.0505	18.6		19.9979	24.16		11.4512	15.63		1.97005	0.49
2.43524	1.86		6.1986	6.7		7.22435	12.55		54.2274	52.79
8.77155	8.35		9.93924	5.97		15.1996	17.37		0.400435	0.76
36.5273	43.64		5.36336	4.72		51.0623	59.12		30.6988	29.15
6.26669	6.61		3.71115	8.77		35.8392	38.73		36.7449	41.95
4.82323	9.38		5.87536	11.62		0.816489	5.53		11.1003	10.21
5.7377	7.21		18.2956	19.84		10.3325	12.29		21.0125	23.59
21.5213	34.65		8.07339	5.37		21.0407	20.37		8.03935	8.46
19.4476	25.93		13.2715	2.56		23.1642	29.63		0.519771	1.74
6.83145	4.96		40.0275	42.8		14.6008	18.23		48.8496	43.23
5.89964	4.9		3.18669	5.69		12.4836	16.75		7.59251	8.3
18.9246	18.97		48.0297	46.07		34.0979	36.28		32.5783	35.29
10.1343	9.51		42.9304	42.83		6.11556	6.19		8.19865	7.68
12.8878	9.45		12.8176	10.78		2.2955	3		26.0201	19.63
8.28298	7.85		5.81687	4.25		26.6873	30.73		32.3064	39.26
49.8356	63.98		8.45647	10.91		4.07013	8.06		0.556136	2.5
8.85656	14.88		11.2943	8.66		27.7143	25.71		11.1358	11.15
14.8104	19.3		62.0353	77.97		4.57196	11.96		18.1994	14.26
8.99836	5.6		32.6425	35.03		7.20584	8.1		14.5912	22.28
11.1091	14.58		30.4385	39.08		34.0324	43.53		26.0173	32.08
9.01247	9.32		17.3542	16.69		11.6702	9.92		12.7824	8.28
31.7227	38.36		22.7141	20.16		31.3656	34.99		6.87922	17.38
16.4962	25.45		4.59881	8.26		23.9727	23.19		4.72028	3.48
9.76503	7.91		33.4206	29.83		23.7189	32.59		5.88787	5.85
1.24263	1.59		10.8518	11.64		48.3538	52.97		12.5428	12.9
20.6283	18.29		5.97302	6.21		13.3254	13.93		25.4078	26.51
23.5692	29.43		6.60335	5.77		0.898403	1.49		22.8221	21.55
6.93786	7.26		11.0243	10.2		10.4062	15.08		4.92523	1.84
14.8214	13.46		17.2653	22.88		38.8698	44.12		59.7499	72.87
4.40714	6.03		21.8513	26.29		6.72172	13.06		59.2888	59.25
3.68356	2.85		22.3691	33.33		5.32136	6.53		23.1847	23.76
5.0072	6.82		38.6392	37.83		19.3385	27.41		12.1244	9.48
5.31539	5.91		12.6414	12.95		4.91738	2.49		6.0672	6.58
6.09209	5.29		3.33319	2.08		8.60709	7.48		18.195	11.73
5.4326	6.39		12.4877	15.8		34.1893	41.04		11.6144	20.39
11.215	12.48		39.9014	37.26		11.5873	9.15		8.63666	10.96
10.8979	10.34		8.16346	12.36		4.2858	5.02		17.0984	23.33
21.1441	22.73		5.07001	4.35		19.0482	12.28		36.4342	26.82
12.4182	14.71		3.59655	5.52		12.7879	24.81		17.0881	20.37
33.5939	38.59		25.9428	25.97		18.8566	29.67		36.9453	36.31
18.3436	22.78		23.958	23.91		13.5955	20.26		48.3322	53.29
18.9489	18.97		6.55307	5.69		38.3843	41.33		14.9507	15.41
19.0946	20.5		10.1768	11.29		28.0616	27.64		19.1058	17.2
14.3494	11.83		4.50897	6.79		16.7444	15.73		12.0652	18.5
2.97081	5.33		6.6182	6.1		1.22608	1.36		20.2501	18.39
12.4164	13.41		3.43177	6.91		20.7053	32.14		27.6396	31.39
8.24675	9.53		15.4357	6.02		21.629	24.97		23.6743	22.28
4.32058	4.02		4.78	4.75		7.16507	9.29		42.048	35.97
16.2168	20.05		8.71747	10.06		10.4084	16.33		15.9665	14.79
8.53788	12.15		11.3529	12.25		29.7931	30.58		16.2806	8.81
37.3404	44.15		3.50275	6.55		13.8199	13.72		22.1995	22.36
27.5606	23.6		15.0492	17.1		25.0387	21.16		33.054	30
14.2347	17.65		6.99358	8.49		6.03388	9.22		11.1679	10.47
2.5777	2.28		13.2383	7.71		12.4646	16.42		41.7454	35.56
55.6809	65.78		15.2795	14.44		39.0276	42.86		51.9251	47.13
59.8431	55.69		4.38039	3.16		62.8287	73.56		12.047	14.86
28.7126	27.66		24.3314	30.94		33.3443	40.52		14.182	20.89
10.5514	12.71		41.0306	51.82		3.3114	7.21		2.04657	1.88
38.028	21.31		17.6795	15.45		14.0952	12.23		38.9401	39.12
9.75958	9.81		7.18076	6.87		36.9576	26.23		47.2398	54.26
18.1596	20.96		7.75038	2.79		4.13822	6.48		6.77334	8.52
18.2598	7.84		10.7719	7.48		29.6459	32.73		11.4347	12.55
5.34004	2.32		19.4959	20.89		67.4313	88.85		55.3296	44.67
9.66854	12.7		3.48473	6.91		5.30542	6.03		21.8888	21.04
26.764	20.76		7.76196	7.11		4.80903	5.1		8.48044	18.85
25.8285	28.8		18.2424	15.04		21.2203	20.35		29.9442	24.92
15.3832	13.7		11.499	12.8		55.7302	76.9		29.0866	27.27
10.1382	11.3		9.23016	11		70.0309	72.33		3.88297	20.23
6.11153	8.65		45.3113	48.38		13.1433	16.29		8.68116	10.24
31.8527	32.61		3.48401	2.1		23.7127	26.98		12.9136	11.75
6.57104	10.28		40.6914	66.25		12.7256	30.35		10.0451	7.65
1.66171	1.42		57.8055	56.85		28.6997	43.8		37.6046	37.07
14.3644	15.02		3.42369	4.88		15.4768	18.51		40.6066	41.12
7.1377	5.98		31.5839	28.17		24.3115	24.88		14.5373	18.84
32.8484	37.43		6.56684	4.9		30.1385	40.46		12.4708	12.55
3.85093	3.58		26.0325	25.18		18.5543	33.39		42.3332	37.77
75.3012	64.53		6.99846	11.14		23.7558	26.68		11.1308	13.21
8.29353	7.9		4.70857	2.49		19.2746	29.53		2.12805	6.41
36.4575	42.67		22.084	17.18		5.15591	5.88		4.42026	6.35
39.2128	36.23		32.2325	38.88		15.9819	17.92		17.5877	13.46
7.9794	8.93		48.7016	51.8		11.9102	9.86		29.3942	25.99
8.76891	7.58		25.6125	22.35		16.394	18.66		1.12709	1.73
4.91434	7.58		39.6723	46.22		4.13096	26.6		14.2062	12.03
3.22833	9.39		4.45319	6		22.7691	31.68		25.115	20.86
5.00888	14.15		5.94664	5.07		45.6066	55.41		29.0149	29.91
1.07482	0.76		18.5049	20.65		18.2557	19.16		28.0125	19.31
2.72592	2.61		3.68628	3.58		27.7274	30.74		15.8644	19.05
27.6707	34.07		11.7527	13.75		9.79344	10.09		4.93224	5.26
19.6617	14.66		6.88668	6.51		44.0639	71.48		4.27302	5.44
2.38015	1.57		16.8046	17.52		6.72727	6.41		33.2247	33.1
14.0664	14.86		9.28388	2.08		6.61419	7.3		12.7466	10.45
5.02117	3.49		6.87769	4.85		6.98111	13.48		28.2294	22.89
39.5806	43.62		30.9239	33.7		12.2379	15.68		31.2217	29.84
8.16813	9.45		39.0925	37.17		3.41604	5.87		18.5241	17.37
2.00822	3.29		1.55305	5.07		1.6646	7.7		31.9324	34.12
10.7222	19.97		33.0793	45.91		17.5195	17.97		39.0739	37.32
21.3164	24.15		53.745	49.97		15.6216	12.52		28.5013	32.14
8.48185	11.98		2.55409	1.33		28.3171	35.58		4.16036	6.68
11.4284	12.48		13.5636	13.65		1.42662	2.7		40.8763	38.44
9.8004	10.75		3.6645	3.33		6.02367	12.66		8.54485	10.09
3.39868	6.04		8.27022	11.58		11.7168	10.66		17.1872	14.79
4.78716	9.01		17.1439	15.62		27.8283	31.45		24.8102	18.2
10.8816	13.81		1.22318	1.88		16.1735	20.19		15.7637	18.13
2.52988	4.3		12.3122	11.3		31.9298	29.07		31.753	33.97
8.53449	11.69		8.77572	9.54		30.4394	34.83		7.32884	8.24
5.94917	3.77		1.28121	4.58		59.5237	61.25		11.681	8.97
2.03135	2.66		2.08595	2.93		1.37066	2.88		19.5089	17.22
11.9264	12.68		30.335	25.19		4.85985	3.62		68.9825	48.24
22.5755	24.91		16.7536	12.6		8.35926	8.48		26.7284	31.07
36.0709	39.7		18.7363	8.99		17.4834	22.32		58.1713	74.23
7.8996	9.14		4.58673	3.3		9.62988	14.81		16.3203	9.42
6.59426	7.06		2.89624	2.02		6.16084	9.04		52.3256	49.38
13.9917	12.77		19.1925	23.16		32.0413	29.29		8.29916	10.77
16.5798	15.58		3.308	2.99		13.9997	13.31		32.7455	35.1
7.30839	6.1		15.69	9.71		10.5757	13.84		11.3702	14.18
32.6001	13.39		14.0501	10.86		49.1446	60		7.2687	7.93
20.0569	12.63		19.7161	15.92		7.57205	9.84		11.5576	11.71
15.1373	19.15		3.27533	1.82		41.4032	52.72		52.3168	57.49
20.875	13.7		2.72825	3.4		29.7573	36.83		9.18576	8.79
3.67013	4.48		33.4284	30.17		21.1453	21.54		16.0323	22.5
7.98453	9.68		4.43526	3.07		21.9629	22.68		34.2135	28.01
10.5594	11.26		7.19349	8.03		5.69629	5.97		6.34924	6.08
5.72373	8.11		4.42593	3.56		48.1118	48.51		9.21097	10.18
42.6897	50.01		5.88726	7.45		0.720627	1.92		17.461	15.15
17.8659	16.96		16.0285	13.46		4.82449	4.3		2.63322	17.01
8.06113	7.28		51.6744	58.18		35.7861	36.84		11.8785	12.32
5.21679	8.9		22.1251	21.86		60.0841	61.18		1.18706	2.18
1.42678	2.23		3.04231	3.48		13.5616	12.03		9.27783	10.02
10.9979	5.57		5.56853	4.63		36.0011	55.21		52.7412	46.94
7.96581	8.82		7.49808	6.81		6.6347	12.03		21.0835	23.51
5.78763	6.61		67.4468	69.1		4.46613	7.39		37.415	45
82.2431	78.6		1.36083	0.54		9.89047	17.7		19.479	16.28
10.7609	14.41		20.7512	21.46		30.4962	27.61		23.3175	20.1
9.6021	14.04		13.5576	11.05		7.59814	10.19		14.2232	11.4
4.24171	3.74		14.3431	17.22		25.988	34.99		31.1271	30.79
5.92354	4.03		21.232	27.16		15.108	20.37		12.1833	11.52
21.7048	19.11		1.24999	2.16		15.3522	15.85		29.1592	30.14
6.76688	4.25		3.46356	2.22		48.0919	74.83		4.89928	8.12
79.112	98.2		4.84849	4.22		8.96766	12.16		13.3306	15.85
13.8376	15.14		5.55702	4.07		32.3112	32.32		28.1509	22.36
9.73429	11.29		67.5985	59.44		25.9395	33.63		36.3908	33.31
36.0754	37.11		35.7917	40.13		0.178785	1.1		15.2482	17.69
7.3784	4.12		5.80035	13.91		9.48234	13.73		18.1464	15.12
2.88662	3.99		32.1628	37.48		15.8991	21.71		53.3987	50.98
26.2313	26.86		11.4185	12.71		16.9366	18.89		23.2523	21.51
1.01056	1.26		3.02352	6.31		7.43568	10.78		9.11829	3.74
12.6821	8.72		11.006	8.63		10.053	12.24		6.30858	6.65
39.1406	30.87		5.81187	4.2		2.29208	8.4		8.52729	9.79
8.57996	12.92		5.09926	5.8		5.63327	12.38		6.39511	5.29
18.8012	21.86		81.765	75.47		31.1059	34.64		17.5966	16.88
27.3041	17.76		9.80303	7.69		11.908	11.97		26.1689	29.1
28.7518	29.03		13.873	11.24		29.2526	33.13		18.8784	22.31
19.1046	16.95		2.90082	5.26		46.233	51.55		41.0857	44.7
4.2338	4.59		12.5336	12.18		12.2694	5.47		54.3663	52.09
10.2929	18.63		20.4311	29.82		39.5942	66.91		44.4407	40.16
26.0607	39.16		12.2461	12.89		60.1226	55.97		9.66418	13.6
10.277	15.45		26.0363	22.37		23.8631	26.98		27.4939	19.78
49.5201	53.45		15.7299	9.15		7.8532	5.5		35.9595	25.26
2.3314	4.01		24.2814	23.59		36.9491	44.53		6.14545	8.74
6.75822	9.75		20.4788	19.87		36.835	41.37		34.4739	31.49
13.3222	8.77		7.53851	6.58		57.9044	45.73		15.9773	20.55
22.536	32.03		2.68129	1.31		31.6153	33.02		4.28958	2.04
5.84847	6.98		22.3288	17.79		28.4691	31.65		10.3605	13.79
51.1225	58.02		3.00418	1.61		8.36151	16.89		12.4581	10.89
8.56768	9.72		11.649	9.91		11.3925	13.91		5.41972	5.22
4.30518	4.98		15.6429	14.92		14.6967	17.38		24.9282	27.81
5.38155	6.13		5.32469	7.31		10.6636	11.28		42.6538	46.1
5.03792	4.72		17.922	4.64		1.55334	0.3		1.44495	1.51
21.9118	25.27		22.3332	22.62		18.1093	21.73		29.1057	22.4
27.7465	18.58		9.8183	8.73		10.8069	16.82		20.9082	20.17
8.86253	9.08		26.9362	27.35		40.4415	42.16		5.08685	6.03
0.843135	0.55		4.91975	6.52		61.4965	67.77		22.8039	18.14
9.32016	7.7		42.5629	42.74		24.7139	29.34		39.9946	38.05
13.739	10.82		21.742	28.96		12.029	15.92		20.5304	18.22
10.2391	16.39		15.5876	16.53		25.6513	26.42		34.5474	33.44
13.6146	8.13		42.1737	45		5.47562	8.18		34.6108	28.16
24.4609	30.89		10.3956	14.57		46.4344	48.19		49.8636	44.58
2.30569	3.12		4.4583	3.51		5.17309	7		4.47091	6.1
4.37142	8.51		8.74348	11.82		7.018	3.4		14.7203	16.98
45.228	44.13		35.3364	39.35		12.0251	16.09		19.8003	16.75
5.87553	9.29		23.5183	22.79		8.70307	5.06		11.0181	7.04
12.5011	18.07		60.0689	67.53		6.64785	15.31		30.2003	35.73
18.5316	19.48		31.466	26.33		16.0852	13.6		3.87824	5.63
4.44685	5.12		5.01545	4.11		4.32149	4.74		9.0731	6.54
6.64087	6.96		13.3971	9.84		2.8048	1.83		7.6557	12.04
1.2828	1.09		16.9841	9.65		17.5502	28.94		24.6989	21.76
3.94505	3.84		13.3356	11.7		1.94193	3.78		5.98229	5.45
13.7475	14.19		18.1372	8.42		71.0114	99.71		16.6947	15
9.33282	11.66		41.1804	38.53		3.56855	7.29		1.82006	2.28
12.2997	15.56		6.37651	10.84		8.41239	11.4		8.57671	13.97
54.7937	62.28		1.36334	1.98		46.1656	63.67		3.97699	2.9
12.2858	12.69		13.095	12.55		2.43325	2.39		2.52599	3.88
9.48047	9.96		13.6678	14.87		13.6099	10.5		10.2385	12.44
1.27796	1.22		5.4506	4.78		2.85949	5.73		22.316	20.11
14.9684	11.28		6.4271	7.7		16.763	22.31		13.2849	5.95
29.6336	33.03		10.3552	6.71		13.5098	6.13		17.3347	16.25
2.80491	5.83		1.54174	1.57		2.57116	3.45		10.8517	12.47
5.68499	6.13		11.0005	9.39		5.2643	6.21		68.1538	55.85
20.218	14.15		40.8986	42.27		37.4109	33.23		1.94469	1.3
16.2993	21.24		9.84902	13.33		4.59964	7.16		13.7753	16.48
9.74025	9.24		15.2134	19.14		5.43396	5.78		32.8556	26.91
0.865138	0.75		12.7301	17.03		14.5007	16.01		27.1864	30.75
3.9614	3.86		27.2541	23.5		13.1703	13.23		15.1621	9.16
5.90169	11.06		8.33946	16.24		5.87828	2.66		25.1905	28.09
6.91722	5.96		2.12066	0.87		0.413185	1.94		36.6534	36.95
31.6806	25.61		1.82437	4.57		19.4956	25.32		9.02005	10.75
5.12159	0.89		3.49638	5.28		10.4582	10.79		47.3698	48.34
30.2097	31.64		14.9304	19.06		1.15587	1.39		26.7322	25.8
3.50548	6.34		5.10505	3.56		15.3639	22.34		14.7511	17.01
8.78501	13.7		6.90348	9.15		24.4503	31.11		16.7394	8.31
34.6865	17.22		19.3357	23.31		24.8792	28.85		15.5094	12.99
31.4814	27.59		60.6161	80.47		29.176	37.78		26.2519	23.5
10.8558	5.81		25.7328	24.93		11.4864	11.88		23.1669	12.85
40.6101	33.53		14.1561	15.11		7.69247	15.09		8.84516	5.89
2.19205	2.46		1.25702	1.73		44.3772	64.05		25.0163	21.03
16.2383	12.02		36.507	30.38		12.7157	10.93		26.3312	27.32
4.97415	4.64		13.311	16.11		16.2263	22.46		8.88449	8.12
8.25427	11.19		8.76798	5.59		1.24471	6.44		18.0995	14.86
2.38949	3.23		11.4259	10.88		23.902	29.01		14.0398	12.35
19.3548	31.17		14.9935	13.16		12.9956	22.92		18.5779	17.07
15.2584	11.18		35.9283	44.47		50.8327	53.62		13.1718	13.04
3.01151	2.99		2.84551	3.2		6.21247	6.28		13.1895	16.73
12.4904	15.86		18.8419	21.06		0.881185	1.71		10.7157	9.79
18.1293	14.38		12.3271	9.23		7.12505	14.64		19.5205	21.76
16.9649	15.76		5.17912	5.85		16.2533	16.84		16.2602	16.72
14.1088	10.57		10.8745	8.6		37.0525	44.15		38.9432	39.95
4.92406	4.88		20.9591	22.96		50.0824	52.52		11.552	9.46
8.89519	13.66		9.57275	9.78		27.4061	30.75		19.7839	22.63
13.6572	6.56		28.9662	20.38		5.62757	8.74		44.4663	45
10.9052	10.34		7.43351	12.76		22.0532	22.65		19.7058	17.46
28.4182	37.77		14.0208	14.1		4.40167	3.52		14.1631	18.08
25.9138	22.33		11.2469	12.57		68.4962	77.56		52.8263	41.73
12.7986	14.34		14.8539	15.7		24.0609	29.84		10.1827	7.88
6.08446	4.62		7.10431	6.72		14.2109	15.47		39.6081	36.27
24.8447	17.23		23.5491	24.38		63.032	70.12		6.8777	7.32
6.93067	4		3.83718	4.52		13.2692	12.55		31.643	28.5
36.9757	46.95		11.5802	9.14		6.16205	3.5		26.1471	28.28
10.8569	14.9		7.05162	6.32		17.2418	18.77		8.58476	11.26
9.57104	13.41		5.24351	4.33		32.1932	37.08		54.4907	58.65
5.39878	3.24		9.21214	10.81		5.31485	14.77		22.0541	22.75
4.87955	6.15		55.5572	66.84		4.76717	13.7		53.5403	51.28
19.2388	21.52		8.51679	11.2		3.93681	4.29		43.5079	41.39
1.5025	1.37		9.50199	11.76		15.5603	20.29		28.7598	23.2
3.81538	2.97		23.7515	18.03		19.7108	15.76		31.2591	38.63
8.36382	12.51		20.9508	26.67		22.4163	30.17		4.36141	3.64
2.63382	3.02		7.2001	6.27		9.47943	11.18		4.53946	2.64
3.66751	2.49		41.3969	37.09		32.7309	57.08		10.0763	11.15
19.1348	15.57		16.6006	16.31		22.2955	47.22		11.322	9.23
15.9531	16.99		9.6856	10.97		52.6046	61.22		12.5692	15.98
2.59615	3.59		12.296	11.07		19.4671	8.75		21.1374	15.15
3.92253	3.71		11.7251	11.33		3.35063	3.48		15.5791	14.05
15.5512	12.38		28.84	28.12		2.09448	1.56		10.9416	11.11
6.0898	8.13		37.3876	37.11		42.6007	41.93		23.2459	22.29
14.8888	15.95		12.4157	11.79		7.49676	7.31		15.8041	17.78
4.95989	6.99		13.7868	13.96		32.7735	41.19		29.9407	34.29
35.9343	38.61		10.2837	9.14		14.0992	17.12		11.4191	18.68
14.6885	13.13		27.7627	24.65		3.75808	8.82		6.06498	7.76
8.59583	3.71		13.0991	13.8		15.5282	13.33		24.8077	28.41
31.7667	24.57		19.5518	13.7		40.7481	43.12		15.6727	17.7
2.95417	4.45		10.3965	13.13		38.3098	39.76		11.5193	11.72
4.23866	1.66		2.26381	6.95		23.4007	30.22		63.5328	68.67
28.1114	26.33		7.06407	8.44		6.04785	11.43		6.76177	11.03
17.5678	16.41		4.0279	3.2		25.2332	23.83		34.9109	37.95
23.239	22.75		6.46786	7		7.69827	9.33		4.92248	10.37
11.4968	12.3		11.2879	11.94		3.90017	3.81		52.6174	48.4
17.3252	14.27		1.62889	10.8		22.0927	25.62		18.3687	15.86
1.66559	1.65		3.04106	7.85		3.90259	5.95		27.0779	24.64
55.279	60.86		35.2088	34.43		30.2344	32.4		17.6656	11.06
32.4214	32.45		10.4772	9.86		6.59909	7.03		52.966	37.45
7.84901	5.52		1.55407	0.46		24.6714	28.43		0.771017	0.63
24.0334	20.64		22.224	22.65		2.0075	4.47		2.0124	3.5
12.7508	11.39		26.9385	23.39		19.9274	22.81		8.41367	6.28
4.99843	0.82		7.63144	11.51		30.8925	30.55		20.489	15
19.6724	21.72		7.61521	9.67		21.1967	20.91		14.1102	18.7
6.29198	4.81		12.8905	16.05		12.7586	10.6		25.9857	28.28
11.9131	4.96		16.3059	16.38		42.8446	34.56		34.4093	27.07
12.3157	9.64		7.18127	6.18		19.6483	22.24		3.88329	3.55
3.49352	6.5		28.8619	17.92		15.5607	14.57		34.5272	35.33
14.7648	16.38		19.3996	21.26		20.955	23.78		1.13821	2.67
2.924	4.08		8.59215	4.29		21.502	23.13		14.6179	12.49
6.65503	9.16		6.34819	3.41		42.8753	45.73		21.566	22
54.0779	70.05		38.9608	38.17		15.2713	31.07		64.3431	64.48
31.8547	23.5		8.08048	11.95		12.0118	14.79		5.49052	8.48
5.86523	5.19		31.7265	36.27		5.50965	5.58		41.4663	41.54
4.53704	3.17		16.113	19.21		37.6545	34.74		22.3829	17.12
2.27224	2.79		19.2653	17.72		46.5337	50		28.3497	30.79
7.86572	7.57		3.23143	4.52		33.9776	42.69		28.3138	25.46
2.9248	1.57		45.2971	38.61		31.9456	47.34		23.7134	20.34
12.904	5.32		14.403	13.16		13.4889	20		50.3509	50.73
26.0827	19.68		14.3211	18.27		44.1074	39.55		17.7749	6.28
9.31875	10.35		13.1427	20.47		36.8588	34.49		61.8729	59.68
6.00901	3.09		8.22882	4.85		30.313	45.13		5.76322	3.66
23.8196	26.24		4.35509	4.43		26.2066	37.1		4.45006	5.78
9.03738	5.2		19.5083	23.58		28.4671	33.04		10.6852	11.24
12.114	10.27		3.85942	3.45		17.29	31.52		24.4623	24
7.72575	7.29		5.48215	6.82		75.009	81.63		29.633	30.17
9.24331	5.03		6.71778	8.94		31.542	31.81		19.4405	13.94
53.1957	49.79		2.22845	0.63		1.88966	4.49		7.98881	12.12
17.3518	8.4		17.0213	17.66		20.5694	21.36		6.5978	7.17
32.917	34.23		9.74444	9.83		0.763046	0.89		22.8619	21.57
18.8677	20.7		6.17906	7.59		13.281	15.88		26.5709	24.95
10.4	9.02		37.0465	40.94		2.00828	3.89		14.513	10.72
56.6468	57.94		35.8938	27.21		8.39728	8.46		42.4864	40.15
8.68379	6.18		13.816	17.24		14.3755	21.6		9.53523	9.48
28.0005	31.12		1.92749	0.94		24.6505	30.55		30.4485	29.32
1.64301	1.98		2.4304	3.13		36.819	40.72		5.744	3.56
1.87651	4.68		2.28872	3.61		13.408	24.83		39.3489	45.28
58.6804	64.17		1.24185	1.63		34.9014	35.84		2.58359	1.81
16.6298	11.44		4.08275	2.96		7.44889	12.64		3.13873	2.57
46.1224	55.74		7.06581	9.33		47.6307	46.51		49.4501	51.23
3.99172	2.8		21.7026	19.14		53.6219	63.13		4.09253	7.82
10.3559	11.03		4.05344	2.75		5.31214	14.88		12.9682	10.18
17.3843	18.86		48.6483	47.66		42.1854	56.26		31.3891	26.2
12.2186	10.88		11.7563	10.61		17.5901	24.57		30.8724	23.86
1.2238	3.18		5.80552	7.59		7.71923	6.22		13.5735	11.57
22.7558	24.1		35.2338	35.5		49.0193	61.94		38.7943	42.3
31.4145	34.7		6.03862	4.16		18.6009	30.06		27.8153	23.47
13.8864	19.37		60.2113	49.41		46.7321	45.87		19.8702	24.09
4.67282	7.48		7.13604	8.97		24.7139	33.13		7.6689	16.58
23.2321	24.36		8.16338	12.75		20.1713	17.31		5.82886	4.91
5.76345	5.96		19.0927	26.55		9.31935	20.74		11.1181	10.09
1.00674	0.76		7.50061	8.8		3.56623	6.21		22.0629	23.87
49.8499	20.61		3.61951	2.09		5.96049	10.95		5.69981	2.88
52.7914	40.56		42.3225	41.46		69.9671	66.36		3.2728	1.8
18.3068	16.6		7.35658	6.67		59.9527	59.28		0.925004	2.04
5.35292	6.33		34.99	43.14		44.602	44.24		29.2639	26.7
11.253	14.62		15.2041	17.22		45.0273	58.65		4.56545	3.37
16.4514	14.07		2.73165	3.7		9.00614	10.71		9.54672	12.26
11.755	14.53		23.6715	24.75		50.5318	104.27		32.8396	27.29
60.4987	39.53		10.2177	14.18		5.64622	15.08		4.11671	3.49
32.0683	25.41		76.4108	63.5		62.5785	58.96		7.69009	6.84
5.81452	6.99		19.3885	19.02		44.4221	63.95		8.0915	11.16
14.6989	11.76		2.28209	4.21		4.38084	10.27		10.7848	10.35
8.74858	9.54		19.9469	25.23		9.05531	12.03		20.5697	14.5
6.0575	5.09		4.07742	5.63		12.156	15.17		2.43008	6.6
45.9761	50.01		8.8963	9.63		12.6322	11.07		29.728	28.57
20.0866	13.62		6.27252	6.47		30.7671	31.25		34.7217	34.56
51.1688	49.39		3.36598	4.02		5.08901	6.32		40.112	44.32
4.90473	7.49		20.1046	19.02		15.2013	15.24		0.493233	0.71
7.01163	2.18		27.315	26.41		21.3462	24.34		8.48626	6.49
1.13512	3.15		19.4419	25.36		19.1444	27.99		21.4173	17.34
3.57794	4.52		13.9651	24.04		18.7	18.71		58.8076	61.85
13.633	11.39		6.97408	10.99		18.6292	26.84		40.7559	37.98
42.8829	32.41		3.33165	1.95		31.0155	31.11		13.306	8.22
17.6913	10.53		49.8767	57.2		15.2576	15.72		33.446	28.29
27.3806	20.5		38.0343	40.84		38.7408	43.93		11.1094	10.32
11.8971	9.55		8.79701	10.49		11.7345	9.01		1.26104	3.03
39.4297	34.85		8.16939	5.57		9.63336	19.47		44.8225	42.83
11.0368	12.72		18.9393	23.38		2.93995	1.71		6.49742	6.43
21.907	26.18		6.61593	4.89		9.40429	16.98		52.0555	43.34
5.2826	1.77		4.42323	6.46		10.6349	11.81		6.61082	6.29
8.76836	6.43		4.01765	5.95		3.88065	4.26		19.6231	18.83
11.7005	15.02		4.79754	2.73		9.37558	11.15		3.67249	5.39
30.6809	23.89		9.96208	9.81		12.8235	17.06		31.0679	34.83
24.8327	18.71		15.5042	17.67		41.0106	62.33		23.1005	18.07
8.52545	3.73		10.7275	10.69		18.7611	25.74		14.1849	9.89
12.5988	12.12		3.18844	4.16		33.3497	33.19		20.6921	18.17
21.1901	12.55		37.5799	46.19		37.1075	53.78		1.01486	1.53
13.3412	9.7		71.2443	83.04		39.952	34.78		10.8411	11.56
6.96779	9.17		9.22528	11.1		4.99951	7.69		8.49326	7.21
3.89345	5.59		1.32754	0.79		10.6919	9.33		43.666	41.95
6.20165	4.74		3.4005	7.47		10.8087	15.88		25.0594	25.53
7.32455	12.23		2.06675	2.41		6.58267	17.24		14.5634	13.33
7.99042	11.37		4.2517	3.93		2.1804	8.44		58.1194	64.79
13.7032	12.71		22.5675	27.45		7.02041	21.33		41.9617	40.67
12.2655	7.67		10.4712	10.26		7.75687	11.8		36.4492	38.9
8.47468	6.85		15.4937	16.29		28.1602	33		9.60729	10.31
28.2869	27.94		15.4373	16.7		5.5916	6.05		11.1148	14.66
36.5081	38.29		8.01052	8.95		25.42	33.43		41.3758	39.23
3.99194	2.56		19.1668	20.96		44.0097	46.14		14.9271	20.88
1.53648	2.74		13.9304	14.28		66.3251	64.31		70.1814	54.65
6.04013	6.21		35.547	35.8		9.57511	12.26		19.6651	12.64
4.8355	3.04		12.7056	15.03		12.0724	12.07		16.6415	25.3
6.93217	9.16		5.18364	4.47		39.7702	52.95		8.39376	10.7
10.7625	18.9		13.6879	11.08		12.0819	15.15		2.57366	2.6
19.8222	21.53		13.1269	13.31		44.6817	49.35		20.0759	16.62
15.4823	18.52		15.904	16.71		13.5171	10.76		7.25077	3.56
5.67089	7.38		19.5369	17.51		71.1985	88.11		7.31696	6.4
7.98129	8.55		8.09394	9.65		10.2281	8.28		41.3719	33.81
38.6825	35.84		23.4233	25.76		17.9034	21.96		10.8861	9.62
18.544	19.69		17.6297	18.85		0.403188	0.85		13.1464	11.97
21.7466	17.1		27.2499	34.93		13.9142	15.03		45.8636	41.17
7.10084	4.52		10.4764	17.11		74.1121	59.81		6.82032	5.41
7.95169	4.78		41.2384	45.58		2.60909	16.85		7.93905	4.52
4.59536	4.83		4.8453	10.88		22.2472	23.43		4.0277	6.72
15.0536	12.04		18.4944	22.37		21.6799	28.54		17.7441	16.29
34.5012	36.64		21.8979	19.86		14.7533	10.31		8.68016	7.46
14.8267	14.41		4.37796	4.29		8.84316	17.08		57.0519	71.74
9.76987	8.2		7.91699	8.84		7.24639	8.54		18.609	18.47
20.6281	15.15		76.3574	92.86		54.6814	46.39		48.08	43.87
20.7782	26.45		6.30865	6.63		11.4209	17.18		1.89306	0.53
34.8719	20.86		25.5752	26.63		49.9088	53.13		45.0455	60.91
11.0596	10.27		3.77508	4.24		43.7172	68.37		19.8988	20.17
9.99314	7.61		6.65287	8.01		17.3838	26.61		50.9576	57.35
11.4077	13.24		9.26745	6.5		13.3197	15.03		2.9539	4.75
1.7419	3.88		11.4218	12.08		52.6735	52.44		25.8107	24.37
4.61714	5.58		12.7009	14.12		18.7951	15.66		38.7241	38.35
3.61182	3.3		41.0976	46.1		4.2953	5.58		55.3191	71.12
12.0472	14.23		18.8205	17.41		11.8786	23.5		5.24427	8.35
27.0807	19.12		20.7735	17.28		27.4204	29.68		19.1956	15.26
4.12008	5.6		28.943	26.68		0.150241	0		13.3383	9.24
12.7302	14.34		7.50408	7.45		33.4475	36.35		24.7495	21.86
5.34931	7.51		33.6377	34.83		18.4936	13.02		13.3861	25.78
27.8302	24.28		21.6495	23.36		31.4436	32.55		31.4414	40.23
13.7437	12.54		3.20624	7.16		4.1854	5.05		15.5291	12.3
14.0355	14.96		8.0784	6.02		11.1662	12.91		11.7174	15.03
13.5086	5.51		4.65912	3.9		4.88694	4.59		4.76244	5.42
31.2549	28.61		12.7234	20.27		22.0523	25.18		16.978	16.02
34.5177	28.69		13.9895	13.94		11.5726	13.12		12.775	9.54
29.6195	19.04		15.8586	14.34		44.5666	49.25		67.4007	60.42
10.2527	5.1		30.7992	38.75		29.0858	26.97		43.2679	30.64
56.8463	48.65		28.2568	27.05		7.7057	12.08		25.3342	21.1
5.28803	3.43		28.3878	31.15		36.5184	41.55		19.3272	17.86
8.59075	5.69		32.4699	38.4		9.69823	11.84		58.8275	60.35
23.5056	23.74		22.4726	28.75		24.7789	34.58		13.0357	13.37
4.78377	2.42		9.19978	8.45		16.549	10.71		1.3458	1.78
14.5927	20.34		12.0887	14.05		2.82183	5.54		31.3892	24.78
14.2837	17.28		18.9491	21.35		4.24409	10.03		18.185	20.65
6.05749	10.4		22.1557	23.43		35.5917	42.66		6.70349	8.2
5.11611	7.96		8.01222	14.03		20.0155	33.4		9.86725	9.2
23.5428	26.48		3.8064	3.43		7.95378	13.84		2.15837	2.92
7.10535	7.31		11.0708	14.62		10.2099	15.05		35.671	25.47
16.5587	13.51		38.4989	37.39		14.5767	10.33		42.0381	24.26
30.3486	20.7		5.86332	5.26		13.2801	13.47		9.64425	10.96
11.8654	15.16		21.795	22.11		2.30132	6.36		4.36043	4.87
9.67472	11.96		6.2921	8.83		11.6085	14.96		1.59685	2.25
24.9479	15.47		35.7528	38.89		28.0876	29.46		20.1743	20.7
8.95414	9.29		41.4001	36.99		12.0878	17.63		32.6692	43.78
25.2081	20.5		5.17029	7.26		66.5365	87.76		30.1326	13.18
4.33054	8.74		32.2174	41.73		3.75356	5.51		16.5243	18.91
7.41381	8.13		24.3596	25.88		13.4616	22.9		2.63591	4.31
1.71821	2.52		14.9058	14		7.75079	11.12		2.14974	3.86
5.11358	6.91		8.36097	9.34		7.68476	25.84		32.3674	26.57
12.194	11.91		31.5857	28.24		31.4934	34.11		21.5892	23.53
46.8735	37.91		9.43624	13.94		11.2169	12.2		39.5782	30.92
21.4219	24.46		14.1219	13.79		33.334	28.79		9.27992	10.62
1.57591	1.9		45.5547	53.71		34.138	36.28		6.33335	5.31
14.3568	16.88		1.2869	1.16		11.1679	17.26		7.85697	7.38
1.74762	2.33		11.2868	15.69		20.8067	37.02		25.706	28.9
24.6912	28.5		5.99519	6.59		29.5395	30.71		20.7795	24.43
3.62434	3.49		5.82371	7.91		6.63915	11.51		5.67176	4.87
15.1653	13.81		17.3796	18.45		2.67077	3.6		20.8211	13.31
20.1895	22.46		14.4978	25.17		53.3848	56.69		7.48997	7.02
33.919	28.59		7.83208	10.71		7.38574	13.22		49.441	42.93
36.3723	28.55		13.6713	21.9		19.6829	22.59		3.35918	2.94
26.8176	26.11		32.0964	28.77		4.03895	6.67		21.5374	20.71
26.7217	24.16		4.53934	3.13		34.8671	34.83		10.31	8.99
19.6168	15.06		9.97744	13.4		14.0019	12.9		5.59235	4.62
5.96325	3.22		13.7084	13.64		15.1139	18.68		20.2924	16.93
42.5995	42.1		17.5913	16.78		18.4582	18.28		47.1924	40.19
6.94782	9.44		4.56668	6.58		5.82136	11.47		6.85698	6.39
20.2202	23.22		1.70347	3.02		3.73388	7.78		37.0346	42.98
10.9452	9.19		8.54865	11.72		3.97504	7.61		25.2103	24.24
24.15	23.47		8.15432	10.45		3.86104	7.04		1.8225	4.48
2.64384	4.72		4.18105	6.96		5.40735	8.41		62.2404	54.56
22.0813	22.35		7.29684	14.78		7.19618	10.4		7.08201	7.5
2.4616	1.68		40.47	41.46		11.3503	10.79		42.4628	36.09
4.99419	0.44		14.5049	18.79		0.107055	5.62		16.0631	19.36
29.5224	31.32		10.9488	11.12		1.21696	3.01		2.86606	1.11
6.06327	10.54		2.02018	3.65		1.36644	2.87		0.567924	2.92
5.85292	11.17		4.9351	6.82		7.42491	11.72		15.8743	16.84
5.54092	4.09		22.6087	20.31		6.90736	8.01		17.8597	12.03
12.5433	11.52		3.17598	8.4		28.6977	35.97		18.3253	11.66
29.4962	32.7		14.9169	11.35		13.1873	17.33		75.8095	80.24
27.5379	30.92		15.9738	15.22		31.033	35.01		11.2716	3.32
17.8481	20.62		23.1501	22.82		22.2857	25		6.02276	9.09
13.8189	8.57		4.03316	8.24		14.6105	25.54		19.9955	15.21
13.9754	6.14		23.8719	26.9		0.656844	0.4		8.25287	6.51
12.554	14.1		46.107	45.82		8.98292	11.73		12.0323	25.63
14.5245	11.39		18.9142	19.21		4.30413	5.4		19.6598	16.47
4.47568	4.8		2.69943	2.18		61.7742	65.15		36.2288	33.91
3.07345	3.88		14.6108	11.82		5.53247	9.81		14.4562	12.96
4.41133	5.33		5.32891	8.57		31.7248	29.6		14.3861	16.62
4.24116	4.38		42.4279	47.25		4.72733	8.57		4.31835	3.07
26.9809	31.75		5.14453	3.38		3.8703	7.35		11.0274	11.83
8.089	10.18		52.3845	47.16		44.6333	100.19		9.64445	9.72
8.22826	4.38		8.82596	8.05		5.95495	9.91		13.4453	12.38
19.8064	16.07		27.5746	25.15		8.49557	18.1		44.508	39.12
24.7635	21.4		1.07713	0.87		3.87108	4.57		7.38942	6.2
14.186	15.78		1.88865	3.03		9.55184	11.77		15.0993	14.29
8.55428	4.86		27.4959	25.53		14.8664	16.89		7.50535	5.97
1.87644	1.4		3.92433	3.84		0.862517	1.74		32.0459	26.68
47.6861	56.91		24.6964	25.74		51.1972	59.17		25.8158	20
33.092	36.57		1.93141	2.14		5.29159	9.35		26.1165	30.49
6.48048	7.79		18.4696	15.28		20.642	19.42		56.5033	51.41
18.4175	30.18		23.909	22.43		4.14825	4.19		12.9244	11.09
14.5535	20.5		30.7455	34.02		15.1838	28.05		5.07633	4.27
3.41962	2.5		34.5766	42.7		2.25562	8.72		20.4754	23.11
12.1482	10.86		14.7414	17.91		21.4025	23.42		36.7031	32.63
9.01642	13.42		33.5653	36.18		61.2211	73.78		43.2008	43.93
4.62165	4.38		29.0854	31.89		16.5517	18.29		12.9575	10.94
13.1677	9.8		10.341	7.9		22.2449	26.91		24.5008	22.91
14.1029	19.17		9.51988	10.58		26.7888	32.93		20.8629	17.43
27.4835	23.93		1.2929	0.93		6.78514	11.08		16.923	15.98
28.7624	31.43		18.2229	19.34		7.56792	8.55		6.03921	6.44
43.1708	48.44		3.43672	5.28		39.6628	40.57		43.6844	38.39
1.6295	2.09		29.4573	28.99		15.0771	14.48		22.9048	17.01
13.0111	12.38		14.2095	15.33		0.0823488	0.51		25.2571	19.73
34.8448	38.49		3.36422	4.3		28.1529	30.39		28.2098	28.58
6.69891	6.72		19.5847	27.02		6.4014	10.55		4.9061	2.5
12.914	14.08		25.9163	23.72		26.7161	20.22		30.1008	28.22
5.33021	3.37		20.9268	21.29		11.6464	12.31		10.5429	7.96
3.10227	3.57		2.97188	4.73		25.2354	20.64		43.0872	41.56
4.13884	2.17		5.6916	4.71		8.35197	10.03		20.6543	22.87
20.9722	23.11		6.42827	10.27		17.1974	21.38		34.6324	34.15
19.1811	21.18		30.0384	26.55		31.0097	33.62		47.1259	53.84
5.06129	4.81		6.30351	8.9		12.5648	17.66		11.3747	11.44
21.8837	21.63		15.3587	14.84		23.6734	25.84		53.5541	50.92
29.6655	25.33		2.63696	1.04		2.04835	1.35		6.18277	7.45
1.25172	3.09		4.94899	3.35		70.2652	79.43		10.8782	9.88
9.29097	11.16		14.6008	11.43		43.3429	45.61		61.7253	46.43
8.98903	6.18		18.5781	15.46		15.5843	17.58		5.91137	3.93
6.8093	6.19		19.4297	19.65		14.7914	13.98		6.3671	10.74
12.5183	13.53		12.5849	16.97		21.0427	22.37		32.4632	30.54
10.5019	11.76		74.0282	68.18		75.7628	69.08		4.51149	5.32
2.77762	4.63		34.8507	29.19		8.68649	14.29		9.64834	2.69
30.6065	24.16		65.4188	73.13		3.07576	5.45		4.86982	3.14
2.85984	2.17		2.00126	1.45		14.2107	28.11		24.4368	24.97
2.20304	1.91		13.8448	15.12		12.4517	13.95		12.0336	12.06
9.94451	9.31		21.815	21.28		8.68165	5.74		1.02538	0.95
11.0132	6.7		11.7054	15.62		23.7207	22.78		27.0508	23.86
9.13642	9.38		10.885	11.72		15.6744	15.22		3.71668	3.72
26.3863	23.7		4.53272	3.87		29.1829	37.16		14.732	12.03
13.8727	15.91		19.5012	22.14		17.2152	16.68		35.2205	40.29
13.1495	11.95		4.91807	2.74		2.98195	3.3		3.31099	3.94
2.11604	1.74		1.27573	0.64		7.03339	10.91		40.2309	36.68
14.6955	19.17		11.3319	12.3		50.4111	59.77		42.8631	34.31
2.03544	4.79		22.2698	21.24		8.65525	3.75		30.8241	26.26
5.34843	2.71		4.66897	4.24		5.14863	1.61		24.1464	20.14
17.5712	24.11		21.0794	19.68		9.73061	10		14.6045	26.14
6.8665	8.13		7.84977	8.74		23.37	34.56		25.1102	27.76
24.7816	26.7		4.57254	2.35		14.0996	19.09		8.58828	13.35
21.5537	32.22		11.5403	11.73		0.0608911	0.54		35.9888	32.97
77.8395	69.46		4.55705	8.64		50.5094	35.57		20.2011	23.58
22.8452	28.49		22.5659	20.79		17.7049	16.87		11.4059	17.17
6.01858	4.56		11.5111	12.06		2.59488	17.47		18.9901	17.96
41.6288	30.25		5.98182	6.47		8.73107	12.84		8.79859	11.7
2.38746	4.77		8.04519	11.71		27.2468	31.69		21.7752	22.14
5.84108	5.27		21.008	19.7		12.924	14.19		26.0798	29.49
15.8063	19.63		1.95628	2.26		7.3512	6.8		22.6665	19.81
7.39167	9.91		1.01895	0.43		3.42283	6.44		11.1461	13.99
4.69787	4.83		4.87345	3.05		23.9165	30.52		15.2302	17.53
10.1246	14.44		14.6927	15.66		30.4555	29.28		58.5509	57.85
10.8243	10.07		2.1618	2.79		20.8198	25.16		18.5013	13.33
6.43355	4.94		42.7753	42.12		13.734	15.7		7.40555	4.98
11.0156	10.03		18.5185	18.28		3.63574	5.66		28.9285	27.91
15.2402	15.63		19.906	17.91		0.844337	2.92		9.21666	9.39
7.72618	6.68		15.8361	17.23		28.3995	31.28		9.08875	10.3
8.66777	10.27		5.90776	4.41		31.4291	31.67		4.97549	6.26
8.12145	5.88		22.4451	17.76		55.3932	62.45		15.3232	15.91
30.4143	36.5		5.4648	6.52		22.2538	22.76		20.8193	25.88
24.0052	24.23		10.1976	8.89		8.34592	11.58		17.3109	18.45
2.2023	1.17		24.9398	25.76		4.28531	2.96		26.799	25.54
8.76934	4.87		15.0133	15.18		19.5659	7.86		13.2958	17.38
8.12446	7.54		8.96986	7.97		8.31063	11.42		30.5568	32.54
13.7317	18.16		8.60625	11.19		3.66335	5.04		32.5656	21.28
24.122	27.45		64.3457	66.55		10.1966	12.91		31.1848	31.74
4.10118	6.13		32.7804	36.31		20.4179	22.72		15.0583	12
8.64323	13.23		2.53136	5.35		29.5854	30.52		52.7589	43.08
2.22599	2.23		5.17686	8.42		38.7151	47.2		42.6455	37.08
35.7254	31.42		1.307	1.65		3.74195	4.1		48.8295	39.07
14.2625	12.01		2.05344	3.77		12.5018	11.58		6.32978	8.46
15.3844	14.72		8.90543	16.69		15.7265	19.3		11.1131	11.48
9.58647	11.52		14.1997	12.59		14.8395	13.4		62.8533	66.52
16.9888	23.44		12.0763	12.42		15.639	23.01		9.3516	10.75
11.3838	12.93		20.2931	18.57		4.33588	6.42		67.4534	83.12
6.51629	7.98		10.893	14.22		15.8708	21.38		22.7968	19.7
11.6761	13.49		11.0856	8.59		1.336	2.99		17.398	22.94
5.37258	1.53		7.85553	7.6		25.888	26.38		17.3307	23.41
4.6757	6.29		13.1806	14.96		11.0667	17.31		43.9278	44.47
16.8382	13.87		25.6958	29.91		56.0553	58.48		59.3483	64.4
3.65386	4.39		6.30194	7.16		22.4982	20.99		47.3656	43.95
1.02478	3.48		47.8755	57.2		16.3775	20.3		23.2908	30.24
15.8291	17.87		1.07245	0.91		24.1682	40.52		23.0228	22.36
6.91818	9.21		13.0746	8.92		9.1502	8.72		32.3762	26.3
2.10506	2.69		11.9728	13.03		5.96984	12.84		51.9684	49.4
19.1234	17.62		8.49832	10.95		26.6788	23.4		13.3747	15.23
43.8671	44.8		21.2737	20.23		7.51151	14.4		25.1376	26.77
13.5971	11.22		9.91838	11.2		1.8287	6.81		48.0829	49.56
7.19455	2.15		5.17735	6.13		2.31465	5.33		18.2818	16.23
25.6981	21.4		3.98865	6.74		15.4908	19.03		35.3896	32.95
11.9109	16.09		9.03904	11.67		3.36987	5.24		0.510669	0.59
0.886402	0.62		4.75725	7.02		4.51137	4.06		1.2325	3.1
8.2766	17.41		6.01444	4.01		13.7233	12.39		4.31051	4.69
11.8351	10.68		12.248	8.98		34.2103	50.08		7.24985	10.17
18.8679	15.95		12.0591	11.97		38.0147	45.75		78.2326	82.52
42.1069	43.02		13.1891	22.29		2.77089	6.25		7.90478	5.1
11.566	19.13		2.35139	3.58		0.353653	2.15		0.474013	1.1
10.5703	7.31		16.6956	18.36		12.6858	13.92		7.59799	7.75
27.639	17		2.02468	2.18		19.112	25.51		3.45033	4.48
24.7296	19.11		35.5917	37.98		30.0818	32.13		19.2918	19.55
13.8615	15.31		3.87056	4.09		13.4542	14.32		22.9895	18.75
7.93535	9.94		17.4942	22.31		58.0848	73		13.139	13.01
34.9206	34.62		12.0723	11.15		0.210151	1.92		41.4696	41.54
10.0304	9.89		8.37392	13.86		0.0837218	0.13		11.1911	11.81
14.6165	15.32		11.6053	17.9		27.1482	42.8		2.47681	3.69
15.0576	14.26		5.46049	8.26		38.0909	41.29		18.9387	17.54
8.16322	4.06		39.0063	36.7		34.7715	42.74		17.6521	19.55
10.9302	5.44		33.7411	36.97		38.3115	41.54		11.2475	6.26
8.99416	18.85		2.79192	5.43		7.33166	10.44		37.8895	28.7
58.5764	71.94		20.2187	22.63		35.5677	34.62		7.09216	8.4
11.286	13.19		20.025	18.92		23.2068	20.93		39.6056	33.05
3.39147	5.21		47.9294	44		17.6123	26.21		11.1944	15.69
5.39041	1.73		8.46353	5.86		55.0544	61.76		8.64575	4.74
9.46958	11.44		22.6214	22.3		49.1335	44.44		16.9741	17.38
24.6285	23.58		9.04259	9.41		38.3454	46.52		28.657	26.43
7.36482	4.71		9.64093	16.83		12.8318	16.12		17.1073	18.25
2.97214	4.96		13.3997	12.92		71.1706	94.38		59.6839	61.86
1.90925	2.47		16.0016	13.19		7.52511	15.69		21.8852	35.81
20.0688	26.47		8.46988	8.21		10.6489	14.53		23.2137	16.96
8.30416	7.27		14.8341	15.8		11.036	17.58		4.6948	9.13
36.9922	39.7		7.31279	10.76		2.83006	3.37		46.4857	37.79
28.4467	36.37		19.3478	20.26		16.4593	26.09		4.2952	4.8
8.03911	5.96		8.41523	10.62		4.21035	6.94		20.1007	22.27
20.0136	24.55		27.9046	28.23		5.09373	12.11		9.04504	8.9
7.45033	5.16		10.9802	17.33		6.53866	10.22		44.8263	45.81
19.132	22.65		8.13501	8.4		7.73879	11.76		46.5709	70.72
39.7156	38.07		2.87999	3.26		13.5574	14.71		3.98448	3.05
1.52721	1		9.11619	10.82		9.43595	14.9		56.4499	53.3
7.51574	3.08		17.1131	10.63		4.24469	4.47		5.3649	5.3
11.3508	13.52		36.943	41.25		31.7062	36.46		7.05706	10.18
10.6431	12.91		16.57	14.96		19.7874	22.41		20.4864	16.27
1.68635	1.91		3.23502	2.39		0.196864	0.15		62.6514	70.79
45.2208	46.79		2.37423	0.96		25.8179	27.84		14.7694	14.69
22.476	27.12		19.3692	20.53		4.3703	4.74		26.1327	26.93
30.1581	31.06		39.3868	38.43		27.4382	36.55		16.5258	18.46
8.03072	9.59		6.33137	5.66		17.4268	21.56		61.8778	61.33
21.0669	33.48		4.54414	7.29		40.1421	44.87		1.04931	4.29
14.4283	12.29		2.49288	4.39		24.8403	23.01		67.5012	60
22.7526	15.7		19.3111	21.86		58.8948	65.08		12.3022	8.1
67.7004	78.19		19.0694	18.69		30.5315	36.83		0.231907	0.51
2.18394	2.46		32.3186	22.26		9.42293	11.55		10.5688	10.76
24.8274	29.83		33.1223	33.11		7.64938	10.38		1.56141	0.64
3.51646	4.7		5.66646	6.82		4.82891	8.36		48.6645	41.33
5.78618	4.79		15.5985	14.17		13.1111	23.28		15.6641	16.47
8.38876	10.25		4.46384	4.87		8.14677	10.38		10.8443	9.34
2.86483	2.31		23.9388	15		26.138	27.13		11.0497	13.92
6.23121	5.57		57.1962	51.32		1.93935	2.82		41.4001	36.7
9.2849	10.45		4.28611	2.64		15.7445	16.23		42.3884	31.47
26.3098	25.43		3.05549	2.55		8.43519	8.57		16.4787	18.41
14.1563	20.38		18.5666	15.43		24.4523	30.87		6.56304	8.65
37.9424	17.86		16.1588	18.63		15.4963	14.81		3.6049	3.84
78.8035	73.08		7.62881	10.85		15.0078	17.01		39.2009	39.31
35.6437	42.94		40.0059	36.36		4.06894	5.79		15.4967	15.67
13.5271	13.29		37.957	36.28		3.65601	9.25		11.5951	17.27
23.1364	21.18		20.8112	6.77		12.4298	9.36		20.7871	21.53
29.4417	29.67		32.832	28.32		69.5294	80.85		24.8854	19.5
32.729	35.75		32.9503	34.25		8.37519	16.73		41.1131	38.51
22.3307	20.63		28.8067	35.54		10.6597	13.87		15.1258	12.11
3.18446	2.04		5.29504	5.96		55.1845	79.34		8.75529	11.81
10.4624	10.46		42.5291	47.14		6.30986	8.75		63.5952	59.27
3.55956	4.04		7.46802	8.29		1.52119	2.25		23.8403	23.83
38.7185	43.54		27.2443	22.19		11.6777	13.77		34.377	26.24
8.51947	4.75		6.41738	7.87		46.7825	55.34		11.4263	10.4
24.5733	23.01		4.24139	6.9		8.23934	6.04		5.30421	3.53
10.6785	6.56		4.73528	4.72		1.62366	4.31		9.47951	14.89
9.29512	11.84		3.81649	2.77		5.67033	11.94		9.38339	3.88
28.3427	26.1		3.29998	7.61		25.9318	28.18		5.12626	3.56
6.24702	8.86		3.83127	3.05		8.09886	10.65		9.69225	7.97
6.13696	8		17.3286	14.79		30.5494	33.01		24.5319	20.51
5.76036	4.08		7.31651	5.48		20.7231	27.1		21.5916	21.44
16.8827	10.83		71.3153	74.84		0.465158	6.77		15.5843	20.33
13.7444	5.84		28.3431	35.17		34.1791	32.83		25.0987	22.34
27.2061	31.81		6.98999	6.46		4.24522	5.38		16.8022	13.98
61.3798	54.39		38.2756	34.56		10.5181	12.71		27.1951	35.87
6.77913	10.64		56.4657	53.7		28.1366	34.48		3.56684	6.33
27.0171	32.41		57.1899	63.01		8.15793	9.17		21.8815	24
29.2994	31.15		12.2178	10.46		8.44748	11.17		9.96136	11.72
26.1336	27.05		4.478	4.63		37.4396	46.59		13.8692	12.13
12.4789	11.9		17.0067	15.16		40.9215	36.93		6.75571	3.22
20.3728	21.55		9.4963	7.61		16.9092	23.8		60.3087	62.31
24.174	26.88		19.9583	19.96		0.372538	1.02		14.1089	14.03
7.10645	4.13		1.77802	1.42		62.5404	66.43		6.07418	6.84
7.94551	7.63		11.6807	11.78		5.61266	5.43		40.8052	40
8.06868	7.17		12.7931	12.9		13.2199	13.6		24.7187	21.38
9.21316	13.03		14.8289	10.97		11.9889	10.77		12.882	12.78
16.2519	20.77		16.3305	12.93		32.3391	36.65		10.0035	7.89
35.6265	37.92		13.6568	16.56		2.70476	6.06		3.08823	2.52
7.53053	4.06		3.07377	3.27		9.15565	15.31		42.3584	39.96
16.2346	16.08		5.41135	5.5		15.2424	18.02		5.10023	4.13
9.45277	6.46		3.43937	2.36		1.27818	1.42		10.0332	13.48
22.5761	24.1		30.9116	29.17		15.1925	19.61		22.1765	25.64
15.2381	21.99		8.97712	9.66		57.9603	94.32		17.7429	18.05
13.7545	15.92		4.06384	2		13.2435	15.19		7.36427	6.91
39.8022	53.61		14.5191	14.96		3.26987	3.51		21.3886	23.12
3.43568	4.73		32.4418	34.53		5.04287	5.84		2.55518	3.23
3.74794	5.58		34.5528	32.94		32.3025	33.08		32.3387	33.1
13.474	14.35		10.4505	13.77		24.482	23.85		53.1092	66.91
10.2985	11.97		8.38896	10.16		43.3692	42.93		4.77105	4.94
10.3082	10.23		22.457	22.7		9.94705	15.5		25.7824	22.87
6.20899	3.15		18.7506	18.91		0.521656	1.66		4.75523	5.01
46.4102	37.01		9.19066	11.3		12.8005	16.57		41.4416	43.49
3.301	1.1		4.31125	2.12		10.8205	7.81		4.37776	3.35
44.2505	61.21		11.8452	11.1		1.82435	1.2		14.7057	11.69
11.5715	11.54		8.97929	10.33		32.3081	37.87		56.9744	64.58
2.3212	3.47		16.1037	17.03		9.0934	12.79		11.7044	9.88
9.53851	8.69		9.33662	13.89		6.78481	20.41		44.894	43.28
8.32632	8.13		18.9661	18.04		21.9101	27.15		33.4591	36.81
7.77024	9.59		2.5014	2.09		1.75889	2.53		60.5253	67.68
3.03819	2.73		7.99028	8.08		34.0004	61.23		37.6561	40.87
5.4559	7.16		13.7749	14.5		25.1114	22.78		27.0625	26.02
2.0771	2.95		14.5472	13.54		1.3345	8.91		6.15881	4.52
7.01225	6.41		50.5353	54.87		47.679	53.94		21.2469	18
10.1109	9.27		55.8862	71.18		2.16646	3.29		28.0167	26.21
4.65564	4.46		5.85357	5.91		8.10043	5.9		35.1412	36
19.0867	17.64		3.64608	5.68		4.70223	8.44		10.3004	8.42
17.4567	18.38		11.8238	5		4.05213	5.67		54.9431	69.94
3.04357	3.18		19.3839	20.44		6.64356	10.03		16.3979	12.77
7.32306	8.88		15.3114	16.36		6.76853	9.26		15.4553	12.47
6.80306	7.43		11.0558	6.92		28.0892	27.61		5.72675	2.49
29.9028	30.39		55.7985	40.16		58.5422	63.02		15.9528	19.93
38.2381	46.87		3.17387	5.76		2.24117	3.47		11.9132	9.11
24.3102	20.43		80.7285	78.29		41.372	48.91		25.7991	20.61
8.28166	6.48		9.02203	9.01		10.4639	22.98		22.0131	22.14
40.0797	40.59		4.51869	4.26		14.2512	24.9		7.91825	16.48
37.7735	29.5		33.155	34.22		14.1483	24.05		35.0119	32.26
31.8506	27.57		10.9037	10.75		29.5792	34.29		27.5329	24.87
9.71154	9.99		7.67407	7.46		15.2672	23.7		8.16185	8.29
1.49206	2.19		8.47957	9.6		14.3306	16.34		12.1067	12.77
35.7552	43.42		5.67258	3.46		6.2603	4.46		11.5797	10.46
6.65044	8.92		1.02281	1.1		10.6254	10.74		38.9624	33.75
35.1004	30.64		6.90793	9.88		4.36271	8.8		32.9123	27.49
12.6118	12.25		8.88501	7.19		17.7176	34.19		9.15582	5
8.00094	3.86		1.55485	2.1		15.861	16.36		2.49723	4.65
11.2116	16.65		12.8299	17.45		56.1487	57.52		4.0244	8.24
40.766	37.43		15.2033	16.86		12.1188	21.27		50.0216	57.88
6.30027	9.7		34.8778	35.21		1.84551	3.84		12.0156	14.39
4.7336	6.54		4.76683	7.14		10.77	21.2		12.7082	8.51
11.7047	20.69		8.64842	7.52		10.8068	22.89		6.54331	4.99
5.44744	5.83		12.6941	12.12		26.493	32.65		42.6347	38.13
8.78992	8.01		22.2137	19.59		35.9696	28.84		27.8001	27.51
5.90698	4.53		54.0001	53.82		36.3159	39.36		3.68901	4.53
7.03739	9.31		14.2887	17.2		22.8963	22.36		26.7355	22.57
20.4989	23.47		6.18642	13.61		19.2576	28.47		46.8897	47.56
6.30351	5.46		51.9985	46.72		33.6353	37.16		12.5248	8.37
3.16129	4.33		70.5278	68.42		46.5262	41.74		23.3085	28.67
8.34984	7.39		22.5796	23.38		6.87448	22.71		17.344	17.22
12.8386	13.81		10.8146	15.15		7.80192	11.32		17.7241	10.73
5.84452	3.65		1.1517	0.47		16.5552	18.66		6.88135	5.56
10.4869	11.18		43.6179	40.87		33.4763	34.34		32.7704	31.16
6.91531	9.11		5.47062	3.2		15.7062	15.46		52.9316	48.52
6.27749	6.02		20.7481	16.74		23.1528	20.94		4.0976	3.78
4.55748	2.36		47.3697	45.28		33.7423	26.57		22.4488	22.37
1.7471	1.25		6.51765	6.53		33.1884	26.06		14.4537	13.39
10.286	8		10.5111	10.56		18.7002	22.42		10.7914	8.78
38.1755	42.96		4.89242	5.97		45.7668	55.55		6.25615	8.19
14.107	22.5		14.699	16.85		34.7843	38.06		33.1193	33.91
9.30217	10.99		21.1269	17.64		73.4247	81.23		15.3622	11.28
3.89095	1.53		7.42179	6.8		14.404	17.3		23.1918	19.79
15.3137	21.04		9.66448	10		24.4295	29.54		24.0778	27.58
3.71601	4.49		25.0865	21.58		7.29196	10.71		25.305	17.82
37.3716	38.1		8.36328	8.22		6.33692	7.9		28.3005	26.1
36.4455	38.72		2.86423	1.86		57.5391	84.89		8.15062	9.76
7.93821	7.35		11.3967	11.13		7.72364	12.12		12.8396	16.95
3.13456	2.99		3.24064	7.09		0.502057	0.71		64.4074	56.03
59.5155	56.46		30.1122	21.8		55.731	93.41		6.45113	7.61
19.6403	23.5		9.04804	7.64		13.3842	10.98		6.07371	4.07
24.9024	20.81		7.04301	7.06		20.0872	13.24		49.0206	45.77
3.96572	3.48		12.3775	11.25		2.75466	3.25		49.291	48.33
11.8689	12.41		11.1991	9.77		14.8759	17.5		63.1548	62.66
34.4628	38.65		10.4075	11.42		3.41973	12.92		33.8195	28.29
14.7163	10.91		1.48264	1.7		26.7802	28.82		10.7404	13.48
8.15042	11.42		18.8174	18.99		34.062	43.67		15.8377	14.78
21.9396	25.7		7.43541	8.28		5.44229	5.21		6.92446	9.71
64.7571	73.27		5.64194	7.48		3.9941	3.29		46.8121	34.92
17.9485	17.44		6.26302	2.75		27.0768	37.47		9.10493	10.27
46.2677	31.76		18.561	15.72		7.61854	12.33		21.7257	17.37
37.5611	40.11		4.80706	6.29		15.1357	18.08		28.8916	28.22
21.9216	23.54		5.23055	5.48		8.84287	14.74		0.849198	0.15
3.95554	4.54		16.9132	16.13		9.19294	8.41		22.4427	24.51
24.8647	24.32		8.20379	7.28		19.3699	23.44		53.2073	53.12
11.8104	18.13		9.51564	9.26		23.8317	22.6		20.5721	21.65
9.19704	10.22		2.50563	1.27		33.9602	39.69		66.4861	60.92
19.8554	24.66		43.9353	47.83		11.6642	9.2		3.77653	4.67
3.29212	5.97		5.0755	5.78		7.66226	11.53		9.02956	8.84
20.5801	21.11		13.5865	15.68		6.69811	13.65		60.2408	66.41
22.1614	21.06		6.89535	6.69		33.8098	35.77		15.4928	12.58
3.52603	6.03		30.7986	30.88		56.3286	49.6		19.7737	21.1
10.0287	10.57		4.93571	4.95		29.2187	30.44		19.2872	17.32
14.2615	18.02		4.23632	3.32		28.0052	45.33		8.52424	6.36
17.4333	19.06		51.3357	44.88		7.93575	11.16		9.71993	8.35
77.338	126.02		48.7318	38.2					3.25395	3.87
22.5308	16.6		55.4702	58.52					33.6119	33.65
12.7912	18.93		8.67362	5.91					25.2191	17.1
7.98237	8.3		32.2411	32.1					5.48126	4.64
68.4655	79.51		18.508	18.04					33.6847	29.28
7.62264	7.91		41.3017	40.21					5.55179	4.62
51.9401	41.01		17.5124	24.03					47.2792	33.43
2.89686	4		22.0605	12.17					60.536	46.68
6.85062	9.83		4.74569	2.73					9.69521	8.14
15.2332	5.21		19.9069	12.8					9.57052	10.22
16.8089	23.3		17.9059	17.88					5.16218	7.83
8.38402	4.32		62.2432	69.28					26.1605	69.27
19.0808	19.59		10.5708	9.12					33.4419	37.97
8.45941	7.41		22.4155	22.43					17.418	15.85
5.01074	8.89		7.22516	6.54					43.9597	32.01
13.2557	12.71		32.1449	35.63					19.0545	15.95
11.434	13.91		48.6929	55.92					22.7375	21.74
7.85013	5.45		7.71277	7.19					13.7919	13.87
14.011	15.38		12.7895	13.47					17.9299	16.75
6.62465	8.32		8.82022	5.2					46.4659	46.43
18.2122	18.95		8.28115	7.58					19.6424	20.91
19.0546	17.73		23.6254	22.5					6.79828	7.33
3.51388	1.4		2.23413	7.23					42.119	39.3
14.3473	14.76		2.59993	5.38					22.3975	19.61
30.4973	33.48		2.00182	0.99					16.9931	12.65
9.85323	10.12		7.54948	6.33					7.58549	6.64
4.36075	3.16		17.2267	13.06					21.5813	22.34
14.7455	14.66		16.1036	18					17.5755	25.64
24.6391	27.06		13.9937	15.47					2.80852	2.72
4.81876	3.99		16.5561	18.59					6.45557	11.12
2.7999	0.51		6.18086	4.49					5.81143	6.02
40.5311	31.87		34.0542	46.24					9.38687	7.43
31.1102	37.36		17.5	19.11					1.80689	1.64
14.6125	19.94		11.2875	13.61					18.7592	19.78
17.3599	10.59		8.53115	13.72					13.6099	13.81
31.1804	34.67		25.3585	28.61					52.5798	41.28
80.7244	88		31.1591	27.26					25.2178	24.47
11.5443	11.85		14.8225	12.64					2.77301	5.98
22.0486	24.56		7.40261	7.82					54.9525	61.94
4.38981	3.07		51.0412	56.11					8.94924	13.64
29.3533	30.1		11.2863	12.12					10.7312	9.83
50.2967	55.89		7.67303	5.05					15.8535	16.73
15.8569	15.34		12.659	13.66					17.7871	18.76
9.73835	13.38		37.8561	35.81					15.3262	12.74
1.56968	2.11		14.0495	13.41					24.7079	20.1
13.249	10.71		3.00441	2.63					10.2895	18.13
20.2687	27.73		10.0325	15.74					0.0752149	0.47
9.34487	14.8		23.2732	18.05					40.6172	30.42
21.4128	16.67		26.0911	23.57					19.8365	11.36
26.2747	28.54		7.74832	10.78					25.6974	25.65
12.8982	9.3		16.6339	14.04					15.1734	13.22
4.43521	6.42		9.72295	7.6					12.394	8.62
9.08172	9.28		28.4883	34.87					9.59448	7.82
1.48595	1.04		7.37387	9.75					28.6566	25.52
24.1254	27.82		34.6716	35.87					17.2845	19.23
14.8696	11.51		33.5731	33.27					39.3853	46.91
3.53651	7.13		26.1112	26.27					28.8262	31.04
12.9914	16.27		29.6848	23.17					55.662	63.05
32.7759	37.44		1.95751	1.2					12.5417	15.71
1.83253	2.81		3.2965	4.24					12.4314	14.06
3.36938	1.44		14.0278	13.52					13.7933	13.66
8.15842	5.39		30.4062	29.41					19.5854	22.38
6.8366	6.81		18.4359	21.23					20.8201	21.51
8.47825	12.54		3.18463	2.87					13.9825	17.05
6.63578	5.55		10.5994	11.02					5.81915	9.03
20.8694	23.4		18.6619	22.48					6.83107	5.08
10.4689	11.17		4.80428	5.37					40.5847	33.37
33.2666	34.64		2.45404	1.22					13.9452	19.25
3.01662	3.71		31.1434	34.56					41.7562	36.58
31.7669	38.85		38.7519	48.27					24.6617	17.39
31.3894	33.9		11.8761	11.19					23.3044	22.58
6.81522	5.04		19.7773	21.7					15.7132	14.08
32.0278	55.4		6.14438	7.24					7.95983	8.47
11.0127	11.04		28.4274	25.19					53.5143	49.67
6.74645	5.31		20.0238	20.7					15.6536	17.55
1.35835	1.25		19.7066	17.27					71.6256	64.88
8.04215	7.85		7.14629	7.94					18.6502	11.77
9.68832	7.3		9.80789	10.43					2.54915	5.36
14.1479	22.06		2.07425	0.45					8.27115	9.02
16.1008	19.57		41.9247	35.18					7.98841	5.49
19.2946	22.04		79.5943	87.35					18.1002	14.74
8.70126	8.26		22.8162	22.02					11.4237	9.8
4.28237	3.92		19.4983	18.99					10.2145	5.91
12.4043	13.32		26.479	26.81					5.29789	8.17
3.6778	5.19		0.889574	0.44					51.4591	53.43
8.26264	10.35		10.2793	9.61					0.475645	0.42
7.70144	6.25		13.1988	18.42					1.32104	1.3
5.26945	1.1		24.0862	19.94					4.74097	10.27
32.7619	31.56		29.1754	28.63					11.9427	9.17
10.1311	9.34		20.8176	15.66					41.2382	50.13
0.905082	1.43		3.2329	2.18					8.54182	8.76
3.72204	3.56		36.0189	50.05					20.8977	20.57
9.03398	6.73		23.853	25.51					11.8522	12.75
14.4682	20.03		19.5832	22.37					30.1281	35.2
17.3655	15.3		7.74775	11.73					16.9138	13.41
22.3159	23.56		36.451	42.88					30.6564	46.79
4.79158	4.18		3.99561	4.84					10.638	15.88
21.2448	21.8		5.66669	8.68					5.51161	8.77
22.1843	23.79		17.7249	14.34					17.1842	21.14
8.88642	8.97		9.46174	8.42					69.7842	80.63
38.1085	32.75		12.4004	11.01					28.1014	19.14
4.82294	4.05		0.994869	4.36					15.7272	14.95
9.41638	9.04		20.4983	19.62					16.7704	20.34
74.4115	73.74		21.0429	18.71					9.80452	13.88
2.06419	2.66		4.15047	4.64					36.0855	25.94
1.50926	1.32		0.763913	2.73					16.1727	12.43
3.6325	4.12		7.47028	10.66					64.9335	55.64
17.4598	17.73		4.5121	5					43.0646	42.44
7.68675	8.74		16.4953	19.14					7.65484	3.48
3.45321	2.99		11.2824	12.87					2.58643	4.59
3.25327	4.97		6.90588	5.33					9.8849	12.48
9.31672	9.22		13.7328	17.98					62.9963	61.67
2.60163	2.92		28.5671	35.64					38.484	29.22
3.14833	3.48		13.9018	13.78					20.0746	16.14
3.6589	5.37		37.0288	44.19					29.1147	29.18
13.5747	11.63		7.57283	5.79					30.9347	25.69
2.75013	2.18		20.0111	18.58					7.17001	8.57
16.6052	21.67		11.8067	13.98					3.80772	4.19
7.39047	8.05		16.9872	12					28.0088	21.71
30.889	32.41		27.9793	19.55					8.48031	9.51
1.78942	0.86		3.50056	2.18					23.6323	22.59
42.6966	42.94		3.60932	3.4					11.2782	13.14
5.44297	5.72		15.9363	15.38					16.2702	23.93
5.45221	8.8		12.9771	10.97					46.6543	39.87
3.94792	5.06		25.8762	22.74					22.7021	23.19
6.86847	7		18.6427	19.32					67.0657	55.4
6.87282	2.75		18.9173	18.73					12.1082	17.51
5.70291	9.5		12.9651	16.57					24.2344	17.7
5.67952	5.97		1.35364	2.27					11.9694	6.75
1.09478	2.22		21.302	20.2					18.5119	14.85
6.7388	5.22		4.53103	6.38					36.6599	34.58
25.1508	35.61		4.4022	5.55					20.9231	19.51
2.68528	3.34		14.1046	15.6					11.5925	14.8
8.49912	10.03		6.51958	5.97					3.75165	3.88
6.14516	2.84		24.4808	25.06					9.2276	8.61
3.00375	2.03		3.24109	4.03					19.2696	22.95
11.0896	12.66		10.5147	9.83					6.33348	8.28
3.04464	2.59		11.5302	14.42					62.0555	65.5
3.79987	5.2		11.5332	13.71					19.9799	27.4
7.49641	6.26		26.6889	24.12					21.753	24.1
6.41653	9.37		7.57676	9.83					27.0918	27.27
21.128	24.7		15.4221	10.98					20.8416	10.25
2.914	2.64		7.62893	10.69					34.8567	39.26
12.9639	12.62		24.3861	25.41					31.8568	32.9
1.06773	1.38		41.0854	46.14					14.5614	11.1
3.41942	3.09		4.60108	7.02					9.20551	12.2
24.2366	38.78		19.9886	19.02					0.706569	10.71
2.29624	3.56		4.93476	8.11					11.7633	10.73
[truncated: 1,528 more rows]

## Sheet: Figure 4d, Figure S25
Gold
Group	Sample_Size	Accuracy_S-0	Accuracy_S-1	Accuracy_S-2	Accuracy_S-3	F1_S-0	F1_S-1	F1_S-2	F1_S-3
Male	5760	0.806424	0.94375	0.916319	0.944792	0.806646	0.96821	0.926457	0.895806
Female	2706	0.767554	0.905395	0.904287	0.953437	0.766958	0.936728	0.869653	0.820513
18≤Age<40	191	0.827225	0.905759	0.937173	0.984293	0.828393	0.886076	0.8	0.903226
40≤Age<60	1162	0.804647	0.908778	0.931153	0.963855	0.805135	0.936754	0.905437	0.881356
Age≥60	7113	0.791368	0.935892	0.908759	0.943906	0.79175	0.963238	0.914997	0.881567
BMI<24.9	1701	0.794239	0.903586	0.930041	0.959436	0.793225	0.935686	0.902857	0.848352
24.9≤BMI<29.9	2965	0.812479	0.937268	0.91973	0.953794	0.812267	0.963139	0.920027	0.885738
BMI≥29.9	1930	0.816062	0.956477	0.912435	0.945596	0.816456	0.975294	0.926104	0.906997
SpO2
Group	Sample_Size	Accuracy_S-0	Accuracy_S-1	Accuracy_S-2	Accuracy_S-3	F1_S-0	F1_S-1	F1_S-2	F1_S-3
Male	5760	0.784375	0.935243	0.907813	0.939757	0.78368	0.964138	0.919533	0.884756
Female	2706	0.752402	0.897635	0.898004	0.951589	0.752979	0.933874	0.865497	0.821769
18≤Age<40	191	0.806283	0.86911	0.95288	0.984293	0.817141	0.855491	0.869565	0.903226
40≤Age<60	1162	0.784854	0.899312	0.920826	0.962995	0.786039	0.932642	0.895692	0.884718
Age≥60	7113	0.771545	0.928581	0.900745	0.939266	0.771088	0.959937	0.908312	0.870736
BMI<24.9	1701	0.764256	0.887713	0.915344	0.959436	0.763783	0.927679	0.8798	0.836105
24.9≤BMI<29.9	2965	0.783474	0.925801	0.906914	0.94941	0.782427	0.957397	0.908427	0.873311
BMI≥29.9	1930	0.790674	0.943523	0.905181	0.939378	0.788669	0.968597	0.922752	0.899914

## Sheet: Figure 5e
A. Descriptive Statistics
Group	n	Mean	SD	Median	Q1	Q3	IQR	Min	Max
TN	302	0.8311	0.2389	0.9436	0.7336	0.9963	0.2626	0.0072	0.9999
FN+FP	52	0.3596	0.3067	0.2764	0.1087	0.5444	0.4357	0.0069	0.9969
TP	376	0.8434	0.2481	0.9941	0.782	0.9998	0.2178	0.0311	1
B. Pairwise Statistical Comparisons (Mann-Whitney U Tests)
Comparison	Mann_Whitney_U	P_value	Cliff_Delta	Effect_Size
TN vs FN+FP	13541	7.07209e-17	0.7245	large
TN vs TP	44671.5	1.79571e-06	-0.2132	small
FN+FP vs TP	2243	2.06804e-19	-0.7706	large
C. Raw Data - All Probability Values
TN_Group	FN_FP_Group	TP_Group
0.990483	0.072317	0.031092
0.99639	0.19506	0.113945
0.999332	0.021578	0.976594
0.954047	0.184079	0.661887
0.999916	0.009819	0.997252
0.998763	0.488256	0.589279
0.908522	0.275018	0.99697
0.999654	0.162643	0.428882
0.563114	0.108462	0.596088
0.983765	0.107861	0.529768
0.999576	0.543887	0.639098
0.97151	0.319224	0.923007
0.91691	0.147644	0.831473
0.933253	0.310461	0.121666
0.955925	0.54577	0.706305
0.842532	0.184548	0.068141
0.513175	0.038393	0.99732
0.348143	0.365628	0.986764
0.915921	0.411248	0.520835
0.981656	0.096822	0.999851
0.999811	0.074571	0.90541
0.999115	0.325339	0.998995
0.638312	0.0848	0.999725
0.175722	0.174161	0.999975
0.26588	0.197994	0.999989
0.237435	0.315491	0.999843
0.999632	0.202505	0.999945
0.543685	0.108783	0.646149
0.958011	0.123827	0.999853
0.660168	0.147471	0.999978
0.704848	0.379713	0.989366
0.925406	0.044613	0.999825
0.616005	0.534267	0.999583
0.998005	0.604798	0.146544
0.877599	0.620799	0.421419
0.992047	0.669635	0.541118
0.998809	0.173207	0.988366
0.740642	0.994628	0.999638
0.999888	0.905299	0.999978
0.998862	0.803448	0.998945
0.994015	0.996278	0.999825
0.897729	0.985598	0.99743
0.80845	0.27785	0.999678
0.999013	0.3816	0.999952
0.494974	0.006925	0.999972
0.980594	0.454334	0.999971
0.88527	0.659223	0.999988
0.489612	0.050348	0.999552
0.96931	0.779886	0.999983
0.99508	0.99648	0.898334
0.999656	0.996875	0.999983
0.995024	0.040979	0.999987
0.923383		0.999988
0.956437		0.999934
0.698378		0.994486
0.850529		0.963275
0.973774		0.999944
0.920464		0.994498
0.631642		0.993551
0.691257		0.999967
0.009825		0.998664
0.601446		0.999846
0.466809		0.999899
0.983029		0.99999
0.378692		0.99998
0.997124		0.99999
0.511113		0.999978
0.753322		0.999992
0.946282		0.99999
0.994284		0.999991
0.608501		0.999977
0.852145		0.998998
0.910749		0.994277
0.991699		0.999923
0.998054		0.479464
0.991311		0.937031
0.999649		0.991217
0.999919		0.997328
0.872675		0.990304
0.939242		0.999788
0.971565		0.999964
0.999933		0.999986
0.851834		0.99999
0.94599		0.999948
0.857979		0.999987
0.92261		0.999675
0.867658		0.937676
0.947845		0.937676
0.999415		0.999277
0.999917		0.614431
0.999869		0.999198
0.998904		0.999585
0.999835		0.999969
0.684203		0.999933
0.99978		0.998217
0.998266		0.998217
0.998542		0.995416
0.999087		0.879599
0.779034		0.474906
0.993708		0.464106
0.99987		0.997926
0.930393		0.987981
0.825082		0.999723
0.92381		0.96569
0.999332		0.998156
0.999726		0.963119
0.556055		0.282529
0.924561		0.860611
0.998872		0.873521
0.999668		0.969434
0.783848		0.393288
0.990287		0.852432
0.999789		0.903199
0.933194		0.72594
0.999858		0.99192
0.91698		0.520789
0.85055		0.621895
0.983993		0.938114
0.007231		0.999918
0.708934		0.997395
0.48579		0.999659
0.890862		0.99968
0.58324		0.912587
0.999673		0.999856
0.973851		0.980945
0.997388		0.99999
0.962453		0.999984
0.999684		0.997431
0.984008		0.99998
0.961946		0.999956
0.985277		0.999463
0.999905		0.999976
0.996776		0.999945
0.999778		0.999992
0.958465		0.998332
0.940382		0.999942
0.951414		0.99976
0.829216		0.999969
0.432684		0.993884
0.586541		0.840452
0.999661		0.999467
0.681268		0.999969
0.733168		0.983971
0.999852		0.999849
0.602703		0.999959
0.995075		0.999719
0.412334		0.999828
0.896084		0.999982
0.999925		0.999979
0.999927		0.999902
0.889843		0.99995
0.999256		0.99997
0.999347		0.945722
0.941887		0.994303
0.98615		0.783058
0.999252		0.999791
0.882052		0.999817
0.97329		0.999529
0.944315		0.998281
0.596582		0.999941
0.984074		0.801252
0.717693		0.999912
0.395707		0.999971
0.263192		0.999992
0.39311		0.999968
0.60363		0.999926
0.958427		0.999714
0.996055		0.998342
0.040299		0.999206
0.144457		0.999474
0.536087		0.964201
0.952033		0.999988
0.884426		0.987451
0.938592		0.855486
0.9999		0.261369
0.952656		0.881642
0.998233		0.999684
0.999597		0.975288
0.999413		0.786825
0.998263		0.13126
0.999551		0.13126
0.994572		0.999599
0.959744		0.547521
0.91684		0.998618
0.99972		0.847508
0.332392		0.382392
0.999841		0.829265
0.99993		0.999954
0.996098		0.999568
0.99983		0.999205
0.998299		0.999205
0.471379		0.945262
0.941416		0.616745
0.984162		0.32849
0.886205		0.363755
0.844275		0.465788
0.889903		0.785414
0.893117		0.818454
0.847699		0.990826
0.942969		0.998178
0.984063		0.995363
0.9967		0.999967
0.981385		0.999992
0.138653		0.999967
0.874016		0.999354
0.985571		0.999894
0.909924		0.357027
0.982979		0.211984
0.980496		0.869551
0.875339		0.999188
0.699885		0.999982
0.976422		0.999975
0.79915		0.999972
0.986359		0.999825
0.916327		0.99987
0.965049		0.901281
0.941271		0.999945
0.999747		0.999932
0.671341		0.999919
0.988593		0.999449
0.89185		0.844881
0.991522		0.844881
0.7967		0.901832
0.843404		0.985855
0.89623		0.915324
0.978012		0.95324
0.921702		0.982916
0.982591		0.950269
0.994999		0.695167
0.999554		0.382865
0.726545		0.519077
0.144048		0.29822
0.52912		0.469945
0.988267		0.917792
0.392454		0.939164
0.98682		0.559111
0.978478		0.728144
0.628218		0.039475
0.164246		0.89156
0.881189		0.573086
0.999854		0.985821
0.415551		0.718689
0.534358		0.326028
0.768856		0.22646
0.930876		0.746865
0.702399		0.832155
0.931131		0.928228
0.774374		0.928228
0.041838		0.341956
0.642037		0.613013
0.983819		0.999603
0.997083		0.991758
0.949936		0.963943
0.974958		0.663618
0.99907		0.779011
0.349771		0.968235
0.948073		0.999216
0.932612		0.999984
0.998173		0.998204
0.987765		0.998121
0.242549		0.998169
0.674332		0.970234
0.281489		0.99976
0.940117		0.998998
0.996348		0.999975
0.077173		0.997077
0.970621		0.996248
0.996475		0.99963
0.983399		0.999978
0.99866		0.848665
0.834123		0.991637
0.647584		0.999899
0.91131		0.582747
0.721163		0.99996
0.727282		0.999768
0.569492		0.999677
0.573614		0.538615
0.999865		0.983752
0.99991		0.692283
0.942511		0.999843
0.999909		0.937046
0.99962		0.999785
0.703242		0.496817
0.735051		0.18792
0.372491		0.103706
0.753258		0.827112
0.802936		0.999979
0.999815		0.999509
0.491945		0.805012
0.426252		0.44566
0.639176		0.531989
0.948312		0.583159
0.959568		0.957036
0.927515		0.937749
0.966853		0.997004
0.897674		0.804981
0.998979		0.349232
0.079559		0.984129
0.130794		0.491756
0.978225		0.996816
0.989413		0.99224
0.946848		0.871078
		0.76777
		0.999859
		0.999526
		0.999911
		0.999971
		0.999993
		0.99998
		0.999982
		0.999985
		0.999931
		0.997903
		0.999971
		0.99998
		0.559488
		0.728982
		0.942773
		0.986138
		0.409661
		0.819327
		0.926157
		0.893042
		0.998346
		0.680861
		0.726426
		0.339992
		0.586263
		0.514481
		0.875678
		0.999176
		0.326679
		0.399709
		0.513593
		0.998925
		0.999918
		0.929977
		0.917536
		0.77795
		0.999803
		0.999773
		0.999979
		0.999943
		0.810047
		0.999393
		0.999575
		0.99983
		0.999982
		0.426482
		0.225683
		0.616344
		0.150129
		0.909102
		0.995941
		0.770305
		0.999761
		0.558953
		0.987854
		0.982242
		0.995758
		0.370269
		0.138903
		0.209085
		0.223795
		0.491814
		0.841244
		0.995545
		0.917715
		0.996953
		0.622756
		0.802288
		0.455142
		0.380484
		0.427608
		0.512523
		0.221953

## Sheet: Figure 5f
MAE Analysis - Complete Source Data for All Datasets
A. Overall MAE Statistics - All Datasets
Dataset	Total_Samples	Modality	Overall_MAE_Mean	Overall_MAE_SD
SHHS1	2466	Flow	5.2513	5.6721
SHHS1	2466	Chest	5.4585	5.5098
SHHS1	2466	SpO2	3.1978	3.4236
SHHS1	2466	Gold	3.4099	3.637
SHHS2	2522	Flow	6.114	6.5048
SHHS2	2522	Chest	6.0718	6.5791
SHHS2	2522	SpO2	3.2794	3.6114
SHHS2	2522	Gold	2.9177	3.4724
MESA	1846	Flow	11.0039	8.5278
MESA	1846	Chest	9.8442	10.7489
MESA	1846	SpO2	4.5554	5.0808
MESA	1846	Gold	4.7604	5.5639
MROS	3522	Flow	6.8677	6.3224
MROS	3522	Chest	6.3362	6.2509
MROS	3522	SpO2	3.3612	3.4141
MROS	3522	Gold	3.2262	3.3179
CFS	576	Flow	7.2457	7.4675
CFS	576	Chest	7.2353	9.281
CFS	576	SpO2	3.5301	5.3325
CFS	576	Gold	3.4363	5.3446
B. Severity-Specific MAE Statistics - All Datasets
Dataset	Modality	Severity	MAE_Mean	MAE_SD	Sample_Count
SHHS1	Flow	Healthy	2.1107	2.1392	463
SHHS1	Flow	Mild	3.6201	3.0452	963
SHHS1	Flow	Moderate	6.4218	4.8998	665
SHHS1	Flow	Severe	11.2416	9.0843	375
SHHS1	Chest	Healthy	4.2172	4.3124	463
SHHS1	Chest	Mild	3.8392	3.2883	963
SHHS1	Chest	Moderate	5.7442	4.5775	665
SHHS1	Chest	Severe	10.6431	8.7421	375
SHHS1	SpO2	Healthy	1.8063	1.5787	463
SHHS1	SpO2	Mild	2.4272	2.4053	963
SHHS1	SpO2	Moderate	3.7278	3.533	665
SHHS1	SpO2	Severe	5.9551	5.0116	375
SHHS1	Gold	Healthy	1.6736	1.7073	463
SHHS1	Gold	Mild	2.6685	2.6024	963
SHHS1	Gold	Moderate	4.05	3.6753	665
SHHS1	Gold	Severe	6.3228	5.2755	375
SHHS2	Flow	Healthy	2.2845	2.303	437
SHHS2	Flow	Mild	3.9436	2.9969	941
SHHS2	Flow	Moderate	7.2048	5.0161	687
SHHS2	Flow	Severe	12.6051	10.2364	457
SHHS2	Chest	Healthy	4.0413	3.8486	437
SHHS2	Chest	Mild	4.05	3.3816	941
SHHS2	Chest	Moderate	6.1655	4.8981	687
SHHS2	Chest	Severe	12.0357	10.8408	457
SHHS2	SpO2	Healthy	2.0171	1.9995	437
SHHS2	SpO2	Mild	2.6604	3.0668	941
SHHS2	SpO2	Moderate	3.4815	3.0193	687
SHHS2	SpO2	Severe	5.4571	5.2985	457
SHHS2	Gold	Healthy	1.3041	1.537	437
SHHS2	Gold	Mild	2.252	2.3901	941
SHHS2	Gold	Moderate	2.9732	2.5033	687
SHHS2	Gold	Severe	5.7482	5.6375	457
MESA	Flow	Healthy	10.4389	6.4378	187
MESA	Flow	Mild	11.1294	8.1955	571
MESA	Flow	Moderate	10.7167	7.9475	559
MESA	Flow	Severe	11.3716	10.0021	529
MESA	Chest	Healthy	2.6357	2.7906	187
MESA	Chest	Mild	4.2885	3.2723	571
MESA	Chest	Moderate	8.9525	5.753	559
MESA	Chest	Severe	19.3315	14.5556	529
MESA	SpO2	Healthy	1.5167	1.2235	187
MESA	SpO2	Mild	2.6453	2.288	571
MESA	SpO2	Moderate	4.5977	3.5527	559
MESA	SpO2	Severe	7.6465	7.3446	529
MESA	Gold	Healthy	1.1114	0.9521	187
MESA	Gold	Mild	2.8547	2.2432	571
MESA	Gold	Moderate	4.5677	3.5278	559
MESA	Gold	Severe	8.311	8.2472	529
MROS	Flow	Healthy	5.4682	4.7543	388
MROS	Flow	Mild	5.2662	4.4968	1168
MROS	Flow	Moderate	6.5516	5.1418	1103
MROS	Flow	Severe	10.0686	8.7897	863
MROS	Chest	Healthy	3.6914	3.711	388
MROS	Chest	Mild	4.5847	4.2242	1168
MROS	Chest	Moderate	6.7454	5.5944	1103
MROS	Chest	Severe	9.3729	8.5175	863
MROS	SpO2	Healthy	2.1759	1.636	388
MROS	SpO2	Mild	2.401	2.1767	1168
MROS	SpO2	Moderate	3.2951	2.8947	1103
MROS	SpO2	Severe	5.2779	4.8715	863
MROS	Gold	Healthy	1.3807	1.2997	388
MROS	Gold	Mild	2.2303	1.9335	1168
MROS	Gold	Moderate	3.3216	2.7417	1103
MROS	Gold	Severe	5.2819	4.7359	863
CFS	Flow	Healthy	5.3666	3.5194	232
CFS	Flow	Mild	4.4357	4.7143	161
CFS	Flow	Moderate	7.7727	6.5404	101
CFS	Flow	Severe	17.43	11.5477	82
CFS	Chest	Healthy	3.2864	3.4192	232
CFS	Chest	Mild	4.2537	3.8732	161
CFS	Chest	Moderate	9.5101	6.8306	101
CFS	Chest	Severe	21.4604	14.7756	82
CFS	SpO2	Healthy	1.7464	1.1394	232
CFS	SpO2	Mild	2.7148	2.991	161
CFS	SpO2	Moderate	4.4689	6.9454	101
CFS	SpO2	Severe	9.0207	8.901	82
CFS	Gold	Healthy	0.9834	0.9108	232
CFS	Gold	Mild	2.3782	2.4234	161
CFS	Gold	Moderate	4.9689	6.0857	101
CFS	Gold	Severe	10.5657	8.3425	82
C. Raw Data - Individual MAE Values for All Datasets
SHHS1_Flow_Healthy	SHHS1_Flow_Mild	SHHS1_Flow_Moderate	SHHS1_Flow_Severe	SHHS1_Chest_Healthy	SHHS1_Chest_Mild	SHHS1_Chest_Moderate	SHHS1_Chest_Severe	SHHS1_SpO2_Healthy	SHHS1_SpO2_Mild	SHHS1_SpO2_Moderate	SHHS1_SpO2_Severe	SHHS1_Gold_Healthy	SHHS1_Gold_Mild	SHHS1_Gold_Moderate	SHHS1_Gold_Severe	SHHS2_Flow_Healthy	SHHS2_Flow_Mild	SHHS2_Flow_Moderate	SHHS2_Flow_Severe	SHHS2_Chest_Healthy	SHHS2_Chest_Mild	SHHS2_Chest_Moderate	SHHS2_Chest_Severe	SHHS2_SpO2_Healthy	SHHS2_SpO2_Mild	SHHS2_SpO2_Moderate	SHHS2_SpO2_Severe	SHHS2_Gold_Healthy	SHHS2_Gold_Mild	SHHS2_Gold_Moderate	SHHS2_Gold_Severe	MESA_Flow_Healthy	MESA_Flow_Mild	MESA_Flow_Moderate	MESA_Flow_Severe	MESA_Chest_Healthy	MESA_Chest_Mild	MESA_Chest_Moderate	MESA_Chest_Severe	MESA_SpO2_Healthy	MESA_SpO2_Mild	MESA_SpO2_Moderate	MESA_SpO2_Severe	MESA_Gold_Healthy	MESA_Gold_Mild	MESA_Gold_Moderate	MESA_Gold_Severe	MROS_Flow_Healthy	MROS_Flow_Mild
0.222313	5.35668	1.32449	16.5646	0.507175	3.33351	5.1533	21.2	0.90775	4.06728	1.2493	10.7579	0.569958	2.59427	0.611384	11.8876	1.37101	9.30401	5.56962	7.97634	1.06324	7.42038	2.04668	0.351662	1.241	0.266726	4.1444	6.63065	0.091719	1.4067	2.78459	4.20312	9.11483	0.456296	22.7666	31.0238	2.96037	2.15924	2.03043	52.975	0.734035	1.96144	6.33979	13.1982	2.20982	1.15478	3.59254	21.7144	7.21842	7.97964
0.5904	0.308574	2.77285	8.89578	1.97628	0.027952	2.7135	11.5611	1.43197	1.0609	0.981699	2.91899	2.21123	1.06038	0.05911	4.53429	2.16885	2.25091	11.0745	14.7163	1.86607	6.50633	4.68105	0.391186	1.28384	0.656265	5.29872	1.43227	0.474489	1.09644	2.66736	1.33064	15.1192	7.64947	1.11053	12.7769	2.21727	10.1239	10.7964	9.34121	1.37098	1.21588	6.39443	3.72886	0.270575	4.39111	6.75322	3.23785	0.809633	6.51267
2.17486	10.157	1.32794	8.58916	7.05347	10.9872	4.55856	3.91354	0.898406	7.38102	0.847046	9.46922	0.209453	10.3017	1.94901	11.3177	1.25473	2.96198	5.87436	33.7086	0.186156	3.94222	11.7137	17.0634	2.42521	0.231306	5.70584	5.8619	0.59876	0.05336	0.960669	1.32331	4.67072	1.96278	4.84347	1.09059	0.277112	9.72037	10.5895	6.17229	1.41019	1.08236	9.79221	1.34927	2.92901	3.42919	9.52571	0.73743	5.7316	8.99983
2.65618	6.42647	6.97014	17.8111	2.27827	6.62917	5.08664	22.0696	0.645246	3.23689	7.45438	12.2401	1.96639	4.4054	6.67223	13.09	1.65635	2.10515	7.25134	9.89401	3.31975	0.008694	2.20183	8.44605	1.94398	0.931587	2.11198	7.9382	0.964551	1.92761	1.16321	2.64081	2.40561	15.8801	0.358067	22.5065	1.89273	0.865095	0.61859	7.07836	0.656734	2.35862	3.92865	7.40416	2.71477	0.964885	2.94765	6.27667	11.9025	8.21026
0.911419	3.20097	3.91771	13.3851	3.06498	0.750817	2.7346	30.9057	0.383056	2.51644	3.28693	18.2114	0.136519	3.61305	1.22606	18.4658	8.56766	1.74056	7.81523	3.47066	2.96361	7.07401	0.769166	13.902	2.63389	1.31086	9.60712	6.54861	1.50396	1.95473	8.46078	2.77251	11.1874	16.066	5.45491	13.714	0.669691	2.58202	18.2922	14.9593	2.48801	0.66133	6.51702	2.89141	0.940815	1.44521	8.87437	1.41892	2.97335	2.67799
2.01323	3.64924	3.67323	11.0613	4.00571	0.692217	1.33391	11.4318	3.1037	3.29849	1.18177	9.6176	3.40573	0.65885	0.33251	8.57865	4.03214	1.37266	0.182946	0.681516	2.94767	3.9586	0.018027	2.47377	2.21272	0.167142	4.33263	1.65842	1.24459	0.186954	3.44361	0.20134	12.5503	11.0751	3.10306	6.95063	10.1853	4.14692	7.57274	1.60181	3.38428	0.930311	2.44899	1.27832	2.22778	0.17717	1.97418	1.10366	5.04571	1.60601
9.19722	3.70548	3.15041	8.36266	4.35147	5.93701	0.597235	6.57715	4.59851	0.064409	2.48169	11.7271	5.84123	1.51648	1.10991	11.6557	4.82554	6.01023	9.01317	5.40288	8.66115	1.50154	1.62763	2.53625	1.02461	3.04012	0.133567	1.28999	0.446501	2.32351	0.923208	1.9304	6.95754	5.69863	4.11062	11.3673	1.59126	1.64393	6.58595	12.8213	1.74651	3.25745	4.58132	28.046	0.087023	3.05568	1.46051	23.4896	2.10019	3.23006
0.853756	0.614989	6.07106	1.34384	1.94494	0.48498	5.95251	1.94536	1.14239	0.969788	0.60935	1.41962	1.71085	0.935281	1.49495	0.684448	1.38606	5.52607	6.76684	23.1802	1.9311	4.88504	0.651228	15.594	1.80724	6.0544	1.95547	1.97099	0.033154	6.67512	1.15399	3.68917	7.50139	8.7216	1.46142	8.02884	2.27951	3.59563	7.05764	17.7334	2.20261	1.23785	5.31825	1.06576	0.077183	0.076362	6.30089	0.521016	3.45509	0.232459
0.414254	1.41121	3.20192	4.50259	0.668582	0.518809	7.30966	0.27241	1.42696	0.063488	6.10656	2.33851	0.124453	0.701702	7.51942	1.12753	0.92557	2.31403	0.077758	28.0003	0.464077	0.068768	2.22426	6.99209	2.58049	1.29445	15.6884	6.3665	0.245316	1.0628	10.8004	0.342202	7.47555	12.6912	6.39062	9.5478	1.58299	5.53259	2.04432	7.37115	3.24495	7.3831	8.31325	8.24401	1.02541	6.50544	7.52123	1.68241	11.978	0.639956
1.0621	6.34097	7.47276	16.4072	0.243622	6.71583	7.31629	9.92257	1.26772	7.30637	8.32062	1.09886	0.351049	7.45744	7.58054	3.35342	1.59999	3.22695	7.62988	36.0374	2.65334	0.742646	6.97315	58.4613	4.81982	0.180832	1.17801	19.9659	3.39129	1.1474	0.954217	26.5759	10.1169	16.6217	17.9934	0.438365	0.549967	1.45374	8.9134	0.076585	0.071991	4.98263	5.62557	3.75504	2.1103	3.70671	6.15167	2.70981	3.25629	5.52666
0.740702	1.72283	2.40661	8.90822	1.12522	1.62364	3.28175	11.3832	0.373929	1.27764	3.54124	4.83348	1.1076	1.87109	1.51921	5.79732	1.08211	3.14082	1.89183	38.3885	0.989644	1.18519	8.98735	38.6141	0.463306	1.03987	2.02126	1.13121	0.684694	0.430025	0.57728	10.7512	3.69442	2.04063	1.7105	4.23014	1.55295	1.83507	4.51377	16.9328	1.8322	1.09585	7.33185	8.07534	3.43042	3.043	5.87722	9.07357	4.42495	5.62636
2.61029	2.90265	3.45421	12.5208	1.28185	7.15465	1.44124	11.9676	1.39214	3.63854	2.6873	9.24609	0.77081	5.36177	1.51098	12.5462	1.34281	0.948367	4.54717	20.4966	0.020269	0.115949	2.53973	20.9686	0.074933	1.0771	1.33218	9.80245	1.41056	1.77906	0.463869	12.5172	7.39715	1.36102	11.8083	0.60907	3.51724	5.32589	13.1209	21.4709	3.1439	8.75894	3.77957	16.7088	1.92823	10.4839	4.0668	15.4462	2.27175	19.5912
0.243118	2.41513	7.56967	3.59118	3.00345	1.77973	10.3438	2.79686	2.46346	2.93188	5.93484	3.81157	1.84242	3.32682	6.34784	1.58611	1.36269	6.24034	7.20263	5.28598	1.11048	5.41841	2.45194	4.42605	2.1124	7.14734	2.51166	1.03776	0.182586	1.95518	2.12026	1.45669	5.49933	23.8641	3.14868	3.89091	0.589062	6.53385	9.8136	8.72565	1.31936	1.67481	2.34981	3.00706	0.689296	1.38853	5.31232	2.70721	19.574	0.189007
0.397536	5.0523	1.95097	9.39483	0.729926	4.46886	7.00927	13.3482	0.822667	4.29567	3.72098	12.1952	0.102332	3.56885	5.34595	14.054	1.20139	2.44237	7.94367	15.9662	5.76505	0.621113	1.38974	2.57788	1.61592	0.339621	5.1168	0.18228	0.770792	0.875738	3.61204	0.27293	1.11785	0.989325	3.05694	7.82431	0.173139	2.98232	10.6896	17.1993	0.650051	2.50183	7.15488	0.375515	0.401149	0.528547	7.68114	3.67049	4.23833	1.32647
1.22543	2.26624	6.28533	3.26337	1.45863	1.15959	8.0476	2.49536	0.253381	0.633235	7.67176	0.970648	0.497457	0.930149	8.84797	5.53329	6.10888	5.11221	0.946347	14.5499	7.69194	3.48437	2.13666	1.51624	1.5035	4.03592	4.2331	3.42191	2.44909	3.29555	2.79175	0.468055	5.28478	3.67238	9.42075	16.5171	1.67257	6.96941	3.75773	7.02817	0.727871	2.93515	0.174085	8.29568	1.572	2.10054	1.99198	6.28808	3.85046	12.23
9.00511	2.23163	12.5849	10.3931	8.5137	1.37139	6.76109	5.3539	5.78131	0.240299	0.32768	8.61887	7.48713	0.27464	1.36268	9.57489	3.91126	3.49234	0.540961	24.8764	7.95206	10.0167	1.86621	15.7624	0.119446	1.76206	1.91236	8.71262	0.281455	0.936228	0.507035	10.1405	14.9797	7.19997	14.9405	11.453	4.80159	3.65108	11.6148	2.33207	0.57394	1.03515	9.47729	14.5984	1.18062	1.50049	9.74168	12.2262	5.36563	6.44491
1.83634	0.472478	0.984213	17.2233	0.80172	3.34992	0.413693	12.4676	3.08616	1.32357	2.49009	17.1674	1.93455	0.223601	3.85156	18.7713	0.028299	0.552933	10.0159	6.89825	6.35729	2.55289	5.91104	0.37035	1.71654	7.35049	1.34338	4.42174	1.40624	2.55713	0.883455	2.15185	11.7118	5.78517	6.10618	3.16571	1.85395	5.07331	16.7821	22.4339	1.39057	2.87035	5.06131	11.1666	0.490726	0.635163	0.078124	12.1357	4.51923	3.82084
2.62444	2.49361	3.81425	7.02253	1.75307	4.86836	1.38294	3.55153	0.166426	3.85886	0.345892	3.196	1.3213	4.63847	1.47184	3.4265	1.72559	1.61698	0.059615	2.54571	3.05445	0.589256	0.818633	3.36542	2.63331	3.05899	2.54802	0.03361	0.692201	2.10242	1.14214	1.20078	3.32632	16.0263	10.8627	35.4179	2.11656	0.520487	0.069119	41.7157	4.02625	0.542524	6.27909	24.2081	1.87553	0.30973	5.36602	30.2975	6.60066	7.51443
0.092873	3.33118	6.73026	8.29092	3.26131	1.06753	2.91264	13.5617	1.22628	1.06596	1.13806	10.4545	1.18689	0.003868	0.941292	8.13293	1.97489	6.72736	1.18346	13.1357	6.18167	7.39357	5.49238	2.93883	1.4865	3.69859	0.901585	4.50196	0.055315	1.39023	2.27444	5.47476	18.9295	23.6751	0.768136	12.2607	7.56602	6.14431	3.70487	16.588	1.46872	4.84818	2.30085	1.09241	1.25556	2.44325	4.65241	0.757963	3.11193	1.71711
0.984959	3.47913	13.5588	10.3744	1.22536	5.71496	4.39289	5.84763	2.83776	2.10136	3.92799	6.03824	2.21303	3.81881	2.57645	4.7729	0.860665	13.0709	3.01146	59.7368	0.046574	7.44216	7.98438	98.6938	4.59902	4.80948	0.883632	33.7958	2.84837	6.16651	2.6712	46.7058	13.7687	16.5361	5.36485	8.39209	2.77965	3.35549	10.4815	11.7883	2.70461	1.95778	2.01797	9.71907	1.21927	2.62519	6.10633	9.61137	3.29311	6.54223
4.33705	6.88781	0.665309	6.68989	4.8464	3.21561	1.43692	0.179303	2.99356	1.94804	0.277608	1.52162	2.63734	2.10824	1.01986	4.41748	4.52597	0.961651	6.24127	0.718994	5.06211	0.342152	5.98214	10.5327	3.15134	0.693359	2.62165	11.2883	1.84033	1.21399	1.37798	10.3148	6.96549	1.29308	21.1407	13.6	0.139437	9.36213	9.95532	9.57475	2.20277	8.96889	1.09022	3.50986	0.187785	5.1276	1.46122	3.20295	1.44083	0.297521
5.0586	0.216511	0.399325	5.77703	0.206604	0.85723	0.918284	9.21743	4.39922	1.35253	5.33615	3.75941	4.94639	0.128436	5.17824	8.53783	3.2162	1.59014	5.88779	4.63339	1.26375	2.81696	2.33212	15.1685	0.563483	0.999903	1.01388	0.49533	0.663441	2.19566	1.45035	2.39001	6.69319	0.953301	9.98228	0.986227	1.07964	4.1841	3.10539	10.4401	0.044101	5.40271	0.359972	8.85525	2.00802	4.10008	2.87991	7.90187	4.91435	2.82978
1.08674	0.801666	11.5357	14.2809	0.457075	3.3094	6.21921	18.049	0.494631	2.02283	6.37439	16.6222	0.297476	2.66969	9.00764	14.4402	4.86604	5.34102	0.093784	12.6284	4.25622	4.02998	0.131575	2.94211	1.28771	2.51149	0.550825	4.7933	0.214206	1.94816	0.041844	5.36293	20.1798	18.0218	1.83932	7.5384	1.8976	1.89372	1.05385	13.2047	1.39678	3.39457	1.24136	22.8947	0.451124	2.0419	1.66876	19.6565	2.06057	12.36
2.64588	2.5611	7.34751	2.57062	6.09398	3.08901	1.71645	2.63704	0.916345	0.395335	5.3742	3.24371	0.026693	2.26296	2.51706	5.13696	1.30255	5.77287	8.45689	2.90346	10.1944	2.42953	2.33585	11.2351	0.647975	1.1274	10.175	4.70909	0.446167	0.723076	7.59321	0.030177	4.60949	26.3203	16.5109	7.24647	2.21325	21.2541	2.66718	1.1624	1.92885	1.2843	7.52036	9.95369	0.20853	1.12983	6.88394	6.89869	1.94375	1.50196
0.51688	3.13857	1.99326	3.79163	0.64143	1.18949	6.21973	0.521604	0.419323	1.68501	2.79674	7.14109	0.537475	0.073867	3.84762	3.89444	2.58799	5.52937	9.68311	15.8759	4.14035	2.94799	6.72705	10.6505	0.734649	0.360681	4.35137	0.592424	0.014405	0.845265	4.4255	3.30907	8.94919	21.7859	9.20875	11.3517	2.37092	3.47487	11.2872	10.9099	0.849684	1.87214	4.31552	2.33577	1.01127	1.90244	0.259422	2.43059	1.78854	0.762438
0.237286	2.30428	9.19197	11.1906	1.8427	0.347727	7.436	14.4257	0.124301	1.72197	4.34727	4.11528	0.842946	2.85106	4.04747	6.22348	0.61858	2.65543	5.37461	16.0521	8.77876	0.965369	13.4152	27.0683	2.54327	3.04901	1.70301	11.3015	1.62431	1.50068	5.46122	14.3068	7.19977	7.37547	11.2805	17.9876	0.088828	1.89004	10.86	0.4625	0.550776	1.96931	4.01441	0.304955	0.800384	0.601604	2.02823	0.18366	4.15156	5.47471
1.44772	4.6829	5.58678	5.21334	2.77711	4.61123	5.95069	2.4414	0.574204	3.6188	1.97933	1.20747	0.034938	3.612	3.05866	3.14242	0.168948	13.9631	4.07345	6.7905	2.30939	6.11885	12.8324	10.5527	2.55589	2.06729	5.13399	5.91907	0.910484	2.8095	0.158781	5.62194	10.2983	6.23897	20.4184	1.51574	1.18702	3.08312	5.13757	22.5939	0.868787	3.62489	3.55668	0.737417	0.943429	5.43223	1.95569	3.817	1.78555	0.348591
1.31244	6.59739	0.007864	14.9931	1.06827	2.14252	0.631145	11.2862	0.311067	2.18188	1.48419	9.78318	0.995544	2.06276	1.56346	12.4186	0.44568	0.704858	21.3017	18.3739	0.986487	7.24618	16.2359	6.05582	3.95547	1.54758	0.71283	13.3428	0.973439	0.746508	8.59251	11.025	29.4126	4.27055	12.8729	17.1333	15.7121	10.682	14.3212	3.87683	0.614395	0.982947	4.59411	2.08001	0.292121	3.3331	2.76731	1.42735	4.26092	3.51044
1.20528	0.276156	1.92324	8.13411	1.3068	0.592683	1.51092	7.41179	1.11234	2.71481	0.918534	6.09485	0.024309	1.9745	1.25477	8.42365	1.61165	3.31562	8.14189	14.4108	3.89232	2.79717	4.21661	9.84229	2.28189	11.7923	2.03938	4.04658	1.58252	5.3359	2.5617	1.26101	9.16276	10.1448	9.1086	25.9628	16.7232	0.527581	12.6614	21.9662	1.16281	0.681308	1.22111	4.96797	0.137558	2.04982	2.02669	8.84057	7.69221	3.528
0.78069	1.39323	5.70768	1.04538	3.115	3.89303	10.1479	6.00969	1.20051	4.03109	6.3989	1.40337	0.390509	5.38216	10.1789	0.65474	2.40471	7.85181	3.22895	0.237807	2.71295	12.916	3.95533	10.7802	1.47661	1.14129	3.4875	4.53052	0.504451	2.64225	4.78283	1.78582	17.3978	2.31125	18.3058	27.9639	1.4376	6.07516	10.4414	48.2103	1.5117	2.53989	1.63905	21.4755	3.20231	4.84885	2.0054	26.9045	9.1945	8.52597
1.86671	1.95703	4.18184	4.80374	4.10815	3.6438	5.37937	1.58725	0.551528	1.64502	4.0938	0.655847	1.03594	3.37166	3.20463	3.39596	6.35739	1.08086	3.44554	1.43063	2.42889	4.51203	0.789991	5.01945	1.70764	1.85524	1.63175	17.8259	0.930359	2.42249	1.42251	14.982	15.3288	21.3587	1.55989	12.4909	5.35548	0.195219	8.13467	4.4447	2.4566	2.64957	4.58364	10.3997	0.339897	3.29638	2.51941	6.81969	4.72652	5.08649
2.67604	5.07376	10.441	12.7707	5.39734	6.44694	10.6527	14.0295	5.24014	4.56956	8.15702	16.6697	6.73125	5.96158	6.8507	17.961	0.24799	4.32514	22.2037	3.36183	1.10157	2.98402	13.6306	17.2281	2.14705	0.265063	12.0814	1.66739	0.296417	0.518599	0.179098	2.66426	4.00017	10.8321	12.4401	2.56759	2.88942	7.77036	5.30339	1.54323	1.72759	2.61306	10.5412	3.53051	0.464757	1.86753	9.70466	2.77729	2.82994	3.23777
2.44753	0.806073	2.21392	9.33832	3.65804	2.82171	0.581374	6.86736	4.6757	1.73919	4.07731	5.0053	4.40104	2.00876	1.80506	5.24035	0.360519	0.805506	16.5955	26.5911	2.67507	4.19656	2.95435	23	1.11614	4.25677	7.33914	16.9525	0.314278	2.76315	6.66455	0.35222	5.40131	7.70836	13.674	5.3256	2.50484	2.84249	22.8979	16.8804	0.659827	3.97409	5.54	0.328337	1.31695	5.60772	8.37721	3.22389	4.39676	6.38891
0.030486	10.5675	14.8704	10.2853	1.96413	18.4168	13.9842	3.21533	4.00768	8.05654	6.00137	2.00298	3.42685	13.0737	8.03684	1.16997	0.727009	5.67173	13.5096	5.85383	2.13738	3.25134	0.917314	17.8388	0.911982	7.2516	1.18441	0.934405	0.082147	3.51921	2.06508	2.87724	4.12342	4.47556	0.45708	16.4495	3.5698	2.12042	14.3982	15.0951	1.53524	3.94883	1.46442	1.4238	0.514954	5.66757	3.19626	0.793397	1.81675	10.0225
1.48295	1.44381	4.64526	14.8693	0.101584	1.62735	0.419508	16.1144	0.235921	2.51012	1.45292	6.41094	1.16692	2.35094	0.864768	7.44998	9.56182	2.21156	0.074975	9.85115	1.9517	2.97312	1.18145	14.8404	10.0178	5.25061	0.448203	1.98576	8.09896	2.43752	1.67569	2.28607	17.0262	2.2666	16.2173	14.4581	3.17898	0.610025	9.90235	19.4419	4.77189	2.34488	6.14302	4.06302	2.88532	4.11682	3.51775	2.49092	5.26985	0.09943
1.16606	0.959164	0.047816	1.24457	1.04151	6.54895	0.543178	5.89096	2.13633	2.75688	1.80974	4.25349	0.783843	2.81161	2.53257	2.09845	1.56089	3.71904	0.185446	2.65339	1.34922	5.03256	4.07752	2.91246	0.752437	2.90125	0.700524	4.47483	0.523632	4.50317	0.916963	1.89811	16.3838	4.91797	19.1059	12.3695	6.09626	1.8788	8.81062	11.1588	2.26419	3.42635	6.43527	3.06836	0.632795	3.01709	3.72435	1.57509	5.91082	1.73475
1.74339	6.69219	10.267	9.99663	0.484655	3.13005	6.11625	5.91552	0.020284	0.939815	1.52313	8.10047	1.40316	2.79305	1.04439	7.97905	6.52267	3.94085	9.4599	12.6613	4.49042	3.19822	8.73395	8.20477	6.96718	0.400078	2.84032	0.22068	5.77341	1.21448	2.02036	3.02974	10.271	11.4217	2.17722	23.3928	1.47646	6.62048	9.70359	21.9819	1.72645	0.236981	2.42126	1.07388	0.197366	2.58255	3.36034	7.30086	12.8944	2.87946
0.039535	3.02163	1.90439	4.83323	1.02253	0.048572	2.95132	4.39562	1.85299	1.35744	0.69388	1.99179	0.8779	1.15013	3.15978	1.60891	1.90812	2.0877	5.76274	0.405874	5.23463	6.1874	2.3162	8.42205	1.61282	0.498639	3.60541	2.12398	0.319534	1.09039	3.10142	1.80196	11.6601	2.17922	6.10883	5.02388	4.69877	6.52661	17.984	24.2977	2.00964	3.14994	19.5702	8.56768	1.2746	0.070803	20.5397	11.9221	6.22359	2.27301
0.156181	6.31567	0.594444	3.19426	2.01808	6.93187	1.285	1.21418	2.07617	3.01594	9.24017	5.29129	1.96429	2.97048	9.24295	4.1437	0.234388	0.635363	3.26743	19.4586	5.10009	9.23077	0.844345	27.3773	1.97131	1.81418	2.81261	2.33337	0.880125	1.53933	2.2588	5.14355	3.69638	24.5974	14.2899	6.96523	3.19632	7.17544	0.393226	22.1757	0.460824	1.85084	1.71968	11.532	1.23921	0.635222	2.84081	12.5459	0.414439	4.73048
4.06816	4.11672	5.27722	11.2446	6.84277	8.05505	6.22875	10.7822	1.46025	10.1828	5.47246	6.97841	4.31914	10.6032	5.62443	4.89879	0.867787	7.62841	9.6369	35.1568	2.63861	3.50667	1.67376	57.99	0.823312	2.70498	10.3285	39.7753	0.051696	0.239212	6.17832	40.0558	10.5522	10.0699	21.2561	12.6281	1.13335	0.045648	16.0426	18.892	0.024465	1.07348	4.4029	1.14318	1.87036	0.972061	5.47141	0.249735	3.20721	0.328202
0.624767	4.40167	2.19887	7.53695	0.54173	3.2743	1.93252	6.81853	0.539618	2.47971	0.753832	3.12091	0.94644	3.76119	2.34532	1.64161	2.73589	3.26871	0.077283	21.861	3.11514	4.48586	8.71324	29.9102	2.45225	3.93305	11.9654	12.9098	1.84136	3.94678	12.3943	14.8422	19.7673	6.24773	2.53824	2.59755	5.92144	9.8759	6.22981	13.5814	0.80359	0.773487	7.76804	1.42508	1.49164	1.89228	8.24649	0.613173	9.47361	3.91848
0.429615	2.25586	3.3438	5.63075	0.535751	6.02577	7.80045	0.909686	1.46182	1.59677	3.96659	8.74156	0.037513	1.99294	4.17026	9.16251	0.04406	3.60911	4.56297	38.0498	2.44941	3.45123	13.1033	49.3675	2.73197	3.70541	5.89502	6.87793	0.996951	3.48834	7.85795	21.3965	11.6384	11.1859	5.27186	9.3353	0.924992	1.88946	13.2343	21.7136	1.83615	0.093385	6.22831	9.51427	1.41649	0.837576	5.39196	7.11584	7.39665	10.7733
0.91614	2.48027	4.01072	5.42611	1.41122	2.46295	10.6193	7.01222	1.85174	3.02372	4.03888	5.34793	0.885918	2.54202	2.76398	4.72417	5.21666	0.682355	1.98799	15.9295	12.4528	8.20561	9.10796	2.17748	2.68296	0.937411	10.7903	3.58008	2.53047	0.313514	7.01987	3.03802	4.61315	16.1596	12.2176	17.1032	0.759213	1.29397	0.742719	13.9204	1.75818	3.24455	0.933181	7.19773	0.097274	4.7383	1.05399	5.91557	13.245	6.50035
0.049462	0.912772	0.163878	2.9184	1.32587	2.85198	4.83061	3.58154	1.20881	1.12853	0.635922	3.24851	0.279775	0.647968	2.80029	2.38265	1.57316	5.00007	23.1334	11.7057	5.42511	1.77916	11.8893	2.35412	0.410703	1.73746	7.0761	0.947513	1.27085	0.006876	9.84581	0.707877	4.26035	6.69167	17.0815	7.1894	0.411633	1.52518	16.3864	11.7382	0.800476	0.294378	4.76065	5.96807	1.1438	1.73201	2.53111	2.61807	4.34264	0.743136
0.706241	1.2636	10.9035	6.02897	0.30212	2.15817	10.5796	10.7038	0.15765	0.166813	6.13257	5.60903	0.371822	0.714835	6.86915	5.29614	4.70694	0.003294	19.174	6.0188	7.32403	1.94863	19.2177	0.819106	2.32568	4.00406	2.64146	0.023595	2.03625	2.67018	8.21622	1.15308	0.061908	5.70527	6.26572	1.04117	3.12289	0.726622	8.77854	13.4427	1.20572	2.66614	6.39191	10.8828	1.22461	4.1071	3.96861	9.51335	4.08372	4.4218
0.217249	1.42581	7.70505	8.26608	2.44539	11.3262	3.38572	2.64481	1.98094	1.93131	4.36359	3.25563	2.78472	0.301657	3.03192	0.546836	0.535282	2.63513	24.255	11.7888	0.389878	5.83183	17.7184	4.9477	1.57979	0.190839	4.38245	1.08291	0.020773	0.183074	3.85804	1.57186	15.5884	17.7622	15.5463	2.31767	2.65922	7.30897	1.71704	9.11804	2.01287	13.1514	6.79836	2.99357	0.147835	13.1968	6.30659	2.41976	3.63037	1.29848
0.692547	3.755	4.71063	13.9853	1.50372	0.203987	3.55046	10.5442	2.60906	5.91903	0.142206	6.97558	1.93493	3.75524	0.521927	9.62126	0.097914	3.06866	12.6018	13.1771	0.35754	16.1486	2.63848	13.7954	2.24426	2.51042	1.4752	21.8385	0.808294	0.839392	1.67671	20.6767	4.05816	17.119	2.19354	25.2904	1.87041	1.08994	12.5192	25.6014	0.518608	2.68186	3.12399	3.20338	1.51177	2.19308	5.48564	9.76508	0.216508	7.33498
0.520579	3.91628	0.10875	14.6871	0.745457	0.411179	6.8639	7.35499	0.206776	0.972237	5.32777	10.4042	1.47662	0.108614	8.57806	11.1305	3.43509	0.184781	12.0195	25.2347	8.30702	1.62353	16.1193	19.2344	0.918125	1.49303	1.66727	3.55469	1.0781	0.194362	1.05644	8.97074	13.1304	26.8251	6.75475	5.41509	2.05067	1.84778	2.20341	4.86775	2.13556	4.43028	1.20599	4.67932	0.339752	3.48496	2.38274	3.32048	9.47622	2.74886
0.619788	4.54118	2.33717	12.0852	0.077103	5.01357	5.41097	11.644	1.10905	5.57361	3.94152	6.20488	0.313643	6.17069	3.42373	7.4742	1.02993	11.447	17.1615	11.2023	5.36446	6.71547	11.0311	5.96019	2.02709	1.27392	1.92471	2.55904	0.62985	2.31032	6.26057	2.82395	9.24768	21.5021	14.5251	13.9172	0.322406	2.17675	6.84946	4.50685	3.46794	6.01968	11.1827	12.1086	0.331307	6.41389	9.58492	10.6278	14.6999	2.91247
1.00353	4.93356	6.24592	4.69688	2.19722	2.15275	8.32171	11.2695	1.24823	0.568948	5.92189	5.44989	1.68896	1.0121	5.9069	4.88764	0.35837	9.29336	7.87949	22.1819	2.34142	2.54541	11.3177	32.2894	1.82934	1.629	1.84381	10.202	0.264428	0.160992	2.40117	14.5961	12.3779	9.52748	1.72777	7.59153	2.42478	6.30655	15.5007	22.5377	0.399528	0.241555	6.56381	4.19583	0.073287	0.160956	9.47011	2.5192	4.79571	1.71893
0.692611	1.14849	1.81596	12.6102	1.68166	3.4642	2.22915	19.7774	2.07742	0.489543	6.33836	10.011	1.00426	1.61778	8.84845	11.865	0.133534	6.98003	16.8219	6.99982	0.784165	2.22393	6.30501	10.499	1.70226	2.98757	2.94052	2.50026	0.138668	4.36269	0.585736	0.10581	4.34111	12.6765	2.96271	8.87886	0.431825	2.01609	21.1886	12.9963	1.73509	6.52336	5.13002	14.7153	3.65366	4.76925	7.81259	13.3807	5.57864	0.230261
1.89194	3.25652	4.06492	2.98175	1.27978	3.63799	2.69283	2.85438	0.176915	1.56381	1.68181	2.65246	0.276714	1.86343	1.25171	3.42369	3.11497	6.4139	2.65484	2.42655	1.10356	3.25087	10.64	4.73907	0.579438	8.38803	1.26572	4.41533	1.90278	5.47896	0.039342	5.95375	4.78626	3.32791	10.852	5.6318	1.94073	6.91239	0.894599	20.29	0.50288	2.38706	8.72825	5.19372	1.64341	4.03976	8.6085	5.79319	8.55904	13.0625
0.835533	0.831811	1.42032	6.87104	2.41873	1.4325	1.05921	8.00637	1.84581	1.20326	0.909209	6.33324	0.889802	1.43621	2.73497	4.5811	1.29101	1.94731	6.75359	43.701	2.22124	7.53469	2.92779	35.1646	1.12715	0.457248	0.723844	0.883794	0.670998	0.158141	0.839926	15.6521	12.2711	17.4695	12.0965	3.68125	5.46741	1.58616	2.90459	18.2121	1.78431	3.14457	3.55049	6.08994	0.232552	2.2333	2.75965	6.42914	13.4338	15.5004
0.706203	2.30594	3.551	15.6249	0.051382	2.5285	6.35719	11.9551	2.03851	2.02139	4.62594	7.54363	0.433005	2.42159	3.33414	8.63208	2.87576	1.5541	16.5159	0.20337	5.29859	2.03409	7.51082	4.03741	1.86343	2.18532	2.85164	0.485956	0.959874	1.18369	0.967118	2.34513	8.86575	39.3507	0.411324	21.0094	0.86711	25.5332	13.1555	25.5603	1.09609	5.97369	17.4383	2.1437	0.60875	1.09367	18.9597	4.79933	1.9297	11.4592
0.177292	4.50843	5.53837	3.24658	1.15324	6.08381	4.80979	5.72282	0.855463	0.283001	8.25084	7.73968	1.18934	2.66953	10.0819	8.71758	11.7597	2.158	7.23501	4.17553	6.64839	6.09963	0.593095	0.760976	1.58025	1.21284	1.47283	0.62651	2.57657	2.17207	0.5456	0.568208	9.62945	4.38678	1.1044	2.17813	0.540425	1.3148	4.40176	19.3123	1.3456	4.55106	1.80594	8.32409	2.46713	2.80407	2.1144	7.03723	5.84005	2.29754
2.58874	2.46059	7.77517	10.1174	5.44372	2.77251	6.05258	8.26452	1.55331	0.261834	4.16522	2.96942	1.17451	0.082362	3.18424	3.53026	1.16772	7.45982	10.5173	2.88696	1.63157	10.1168	12.3862	10.3865	0.385777	2.04126	3.6229	5.6271	1.31961	2.41368	0.148184	4.84847	4.63107	8.35543	0.86054	20.0054	2.62787	3.36803	8.09266	33.0156	1.91873	2.00521	1.13878	20.4171	3.89515	3.3217	0.699994	22.4901	3.52728	4.62868
1.59985	5.85994	3.05639	2.03521	0.18463	2.72735	2.1511	6.50367	0.511234	0.060999	4.62898	4.75687	0.535345	1.96018	3.04218	3.45826	0.406983	2.42963	2.7142	7.8331	1.13997	1.95916	4.40986	17.7851	1.34793	2.48977	4.83466	5.37632	0.13477	2.59884	3.07022	1.0873	9.81295	6.62536	46.0294	8.50909	0.537586	3.19502	2.16163	2.35503	0.942614	4.10428	11.5189	6.68827	0.025812	5.10094	10.9397	2.4861	3.21302	10.0994
0.064693	4.33136	15.1385	7.92887	2.79675	3.5536	19.7456	2.30122	2.49609	2.62954	13.1103	5.75421	2.96856	3.42815	17.1875	3.56976	1.66202	2.37071	19.3665	10.8054	1.01738	5.86525	10.5678	15.4243	1.27087	3.78029	2.25009	5.17315	0.207321	1.27487	4.98386	0.47438	22.1669	10.1445	4.73784	0.137827	0.420824	3.29137	2.82191	16.7893	1.33901	4.41807	4.20293	8.55281	0.062486	2.86685	4.05357	8.96311	1.41464	11.2172
5.54139	1.82662	12.3476	0.880493	8.84226	0.786989	5.07056	0.964134	6.23292	1.23041	5.03262	0.071854	6.98155	0.328868	4.28148	2.14551	1.46417	3.06564	3.33825	3.5259	2.82806	1.73647	3.00314	8.6226	0.515673	3.8588	1.03927	5.38861	0.916643	3.13724	0.080878	4.45815	9.91695	11.2044	1.60313	7.79964	1.19277	2.38601	24.625	8.02828	1.51443	2.71348	5.44803	6.92254	0.587379	2.46215	6.70856	5.13885	9.94718	5.6037
2.15507	7.42226	3.32256	9.42338	1.22534	7.62563	2.87035	8.76078	2.59382	3.29232	0.464276	11.5356	2.49943	6.02013	0.065225	9.31493	0.278825	0.096932	2.32309	1.30281	4.24325	2.31893	6.46682	6.00556	1.64699	0.641941	3.04474	3.83911	0.177443	0.222314	0.655589	3.56941	3.96147	6.59862	1.42781	12.6042	0.711431	1.30983	5.26395	9.9107	1.94447	0.724801	3.94168	0.98808	0.115597	0.824644	2.53118	3.0243	10.7569	11.7546
0.173431	3.04037	4.47531	9.97617	0.246164	6.52235	0.289137	20.2817	0.963046	4.81986	5.4084	13.1143	0.117974	4.66068	4.77694	12.6408	2.93176	4.14625	3.58084	4.3084	1.25836	5.88426	17.5542	1.9003	1.58601	1.47135	2.51537	3.18612	0.006129	0.594024	0.55081	3.83858	27.5499	0.857352	8.60531	24.4284	3.55603	4.74504	12.0118	34.7936	2.51001	1.62776	2.99784	19.1853	1.91662	0.57414	2.65101	22.2174	2.22294	4.95214
5.34474	1.2544	3.45971	2.15903	8.39915	2.1251	14.2154	10.1401	5.69888	1.69433	8.2758	6.21873	7.34959	2.09411	11.2365	4.16339	1.55553	3.97445	9.92856	4.26933	1.40182	0.604525	8.42387	1.06617	0.296443	1.5079	1.72504	5.1633	1.29068	1.30307	3.25075	3.02036	3.43265	13.7402	5.95217	43.6186	3.29775	3.91781	8.26889	25.899	2.55911	2.39379	0.398868	12.5756	0.806711	0.576363	2.88334	20.2456	2.39875	2.97087
1.36694	6.61789	0.496923	1.41484	2.95572	7.13575	2.22973	4.99841	1.89282	6.13751	0.728695	0.972867	1.71731	7.3533	0.600694	1.71077	2.45678	4.64308	0.114255	8.5315	1.46009	4.71902	3.4785	4.93168	4.49035	1.50782	6.75664	12.3254	2.46638	1.78194	5.12637	11.5935	3.35269	6.50642	3.05923	7.86406	0.961499	2.46801	16.9278	15.1905	1.62387	6.85917	10.9233	8.02764	0.35222	2.63172	8.14775	8.45128	7.22716	0.904612
0.498818	0.559331	2.05102	5.06719	1.10723	1.62419	4.91791	6.90041	1.97821	2.69206	2.49457	0.742772	0.408253	2.78036	0.871802	3.82879	0.563464	4.05744	7.206	16.0484	0.410647	5.34123	10.2886	13.3678	0.886793	1.38351	5.26955	1.73047	1.71955	2.29313	1.16846	4.92337	6.0289	26.7863	11.187	1.85511	14.4873	3.95401	1.14206	22.0773	1.90949	2.28455	4.98753	1.80637	0.829251	3.76967	5.4583	3.54373	6.29906	2.98605
3.48826	1.96726	1.81932	10.9481	6.07616	0.996802	10.3285	8.54916	6.55936	1.63236	2.63144	4.62945	7.14882	1.28001	0.15515	3.46022	0.544071	1.94059	4.02321	14.1569	0.700183	5.946	14.7154	33.8527	3.25904	1.85878	3.41864	14.3282	0.275804	1.86198	4.14843	2.66207	11.7428	21.8631	12.3783	4.89391	0.935919	7.79455	0.081228	26.0674	3.16087	4.78432	4.32717	19.1722	1.81551	4.00647	4.72948	18.189	2.71387	1.16607
0.613514	3.09494	3.09986	1.15811	0.048455	1.20354	1.45653	2.32181	1.23944	4.84211	7.35319	1.40077	0.194831	4.32095	4.17713	0.65627	1.31216	7.87092	2.67745	15.1485	0.607735	0.28519	4.25762	7.88344	3.13668	1.52794	6.07876	1.9936	1.31045	0.704865	5.54494	2.26915	4.33282	2.90742	21.4638	30.2001	4.29653	0.489696	3.21636	40.0234	0.123087	4.53322	5.14117	13.2273	2.07506	2.73112	4.06473	22.621	4.52365	0.726793
0.953008	0.30759	3.99698	13.9434	1.02216	0.897075	4.19062	19.612	1.07129	0.651076	1.50693	17.4518	0.576226	0.311866	1.85241	18.9571	1.46236	1.34054	1.39914	16.9934	14.5056	1.414	2.18472	11.7771	2.83065	3.14213	1.44627	4.54537	1.56296	3.68379	0.432356	6.425	9.39092	24.9863	27.7166	20.3319	4.79085	5.22717	3.83673	30.9691	1.73137	3.88464	4.86899	5.66442	0.075399	3.83412	2.59383	4.69594	2.8619	4.14269
3.00377	4.24822	0.258523	10.6829	3.26562	0.491934	1.89637	3.32483	3.95257	3.54554	0.41861	8.592	3.91822	3.13391	1.97357	10.1062	0.410934	3.125	11.2243	6.93686	2.09865	5.83306	15.3416	2.04689	2.59845	0.058012	6.9244	2.20152	0.501581	0.204177	1.82685	0.078347	24.1205	19.0975	0.140027	0.758202	10.0802	0.542492	6.04736	20.6705	0.942528	2.27971	3.77048	13.0074	0.902617	2.74931	5.39455	13.1606	4.30631	7.98863
0.254833	0.825129	7.8481	4.39165	2.11073	2.28298	5.17511	0.77886	2.03716	1.59595	1.77703	1.68055	1.93237	0.391791	1.34898	1.29623	1.66401	2.85092	0.19003	13.1521	1.74586	1.28109	1.03542	19.0464	0.464779	1.0226	0.167456	7.8504	0.29852	0.959415	0.197868	10.5362	9.13482	1.59312	20.8103	3.4243	1.75684	10.3111	10.5838	7.23256	0.157931	11.4952	8.45491	1.95242	1.18491	13.3799	5.38672	1.50496	3.9646	1.41263
1.45425	3.66126	2.1902	18.2872	3.12854	4.48819	3.115	17.6931	0.957016	2.57563	1.66255	15.1595	0.468973	2.52194	2.42649	16.9634	3.4785	3.53656	3.23878	10.3542	5.05569	9.43545	8.83625	7.58323	3.54172	1.02633	7.33246	12.8796	2.6834	0.899353	6.69581	10.6577	8.39885	14.1337	20.2137	4.41426	4.36498	1.99327	2.32297	9.13995	0.798066	0.705669	1.75732	2.49444	0.474077	0.591667	4.10369	3.22667	0.656619	12.5034
2.10303	5.77351	1.07939	11.3759	1.29435	4.1493	6.70051	11.9293	1.83034	2.15428	5.47924	6.10272	1.6507	3.26554	8.27583	10.3059	1.47152	1.68376	11.081	4.94737	6.28503	9.15283	8.68615	2.69473	2.47755	1.35022	0.718383	5.40815	1.63178	3.43073	0.257863	3.31414	6.63432	8.13572	21.269	4.55783	0.661006	1.33218	4.68314	25.3543	1.52516	0.452247	6.20615	8.98686	1.03076	0.262653	4.65549	8.14831	3.09091	11.9481
3.79801	8.81404	1.24093	9.33263	4.49444	9.94909	1.97354	1.0384	2.87892	7.91451	0.794335	7.15624	2.90054	7.52737	1.16419	6.44741	2.00225	1.08661	5.88294	20.4766	8.63704	1.59982	8.45379	6.0509	2.57726	1.30027	2.67856	2.83541	1.43284	0.900257	3.64531	1.77959	20.5047	23.1194	30.784	2.48932	12.4043	3.98893	13.6758	29.6854	0.505842	5.30298	1.2344	2.42633	0.807436	5.03067	2.36	5.87702	11.6842	9.37542
0.247887	0.019136	8.28235	2.7759	2.51233	1.12504	5.95901	5.14271	0.118225	0.480858	4.70136	0.570764	0.028962	1.01053	4.60945	2.97799	1.91272	0.367624	3.00839	34.71	2.00918	1.17853	6.6633	39.1882	2.13513	0.907701	5.65332	16.2051	1.19505	0.389111	3.49379	21.9902	4.51203	3.42138	2.38554	6.61257	2.3546	3.00359	9.03089	13.5067	1.54841	0.711539	6.9897	11.7483	0.510422	0.818246	6.23905	8.66495	5.05802	1.68697
1.47681	1.61329	4.22192	14.6271	2.206	3.53451	3.37642	11.1188	1.11021	2.84335	2.10736	11.864	1.95234	3.78465	1.14027	13.6469	0.888283	0.922251	3.51573	7.53235	1.1704	0.681422	4.44289	6.57657	0.867913	3.23992	6.87943	3.15535	0.642458	2.08838	6.54332	4.54757	22.0523	11.3254	5.70531	30.7982	6.19849	3.80792	5.0525	59.9446	0.400112	0.050781	1.58976	21.2089	0.30204	0.116597	1.87422	27.6138	7.96779	3.06403
1.30297	0.290331	4.19015	7.56207	2.48581	0.829168	7.03032	8.13393	1.89162	3.69585	4.62383	4.4212	1.74096	3.03749	4.73703	3.39161	0.725286	2.75185	6.79326	46.362	0.638856	1.27138	8.0373	33.5998	0.521452	3.61416	11.2504	19.8131	0.844095	0.147721	10.295	23.7318	14.8477	12.1017	7.07274	8.27553	0.829028	2.53726	5.39723	13.0807	0.126932	2.96923	2.78739	2.00303	2.08607	1.77464	3.99905	2.13226	3.72354	0.675517
0.99503	2.92926	9.81462	0.206224	0.954454	0.082845	5.01776	1.64778	1.25591	0.325809	2.16778	1.62665	0.091487	0.760157	1.95802	0.786257	2.90191	4.32262	9.17318	12.1167	9.54436	1.40135	3.26716	7.86677	2.56278	3.49542	1.16548	0.589717	1.69715	1.77209	2.32898	3.02221	7.16693	3.05358	16.1023	13.0879	3.55222	2.32472	3.8607	2.99119	2.47362	2.88724	12.8912	1.95139	0.297587	0.356873	9.58268	1.52253	4.62204	0.81635
0.247478	6.71249	3.23267	11.9968	2.80829	8.31939	5.76321	0.35012	0.812161	3.06986	5.90709	9.44093	1.41777	6.00849	5.85329	8.52138	0.842525	2.12747	1.03428	1.05606	2.67529	3.41675	15.375	17.3037	2.63776	4.54932	7.78288	5.78127	1.68737	1.45255	3.6364	3.20408	5.66785	7.36054	6.16835	9.02281	1.21791	0.633292	8.26009	48.3662	0.371378	2.29251	0.065735	8.04452	0.585612	2.91289	1.16519	17.1104	0.159349	4.04532
3.66993	3.02097	7.8926	10.1322	2.86627	4.20881	19.2043	0.00779	2.6634	1.04857	12.1663	0.412783	1.41104	1.09256	16.1575	0.342207	2.96443	6.01833	6.31803	3.53778	11.3014	3.7125	14.969	13.4206	1.09902	0.800247	1.39979	4.29554	1.25719	1.36306	1.91794	4.58436	5.42212	1.38611	10.835	5.20836	1.3723	12.9023	9.02094	36.9401	1.66221	3.95451	2.12675	17.4259	0.358755	5.88176	2.25269	16.8368	2.4961	6.13293
3.30279	4.9171	1.33627	2.04971	4.39921	5.96745	4.31041	0.70812	4.00365	3.89442	0.295336	2.78474	4.48985	5.69307	2.5973	1.1445	4.46565	2.72616	18.6987	18.9244	7.152	0.072227	0.459637	19.8064	0.50818	2.42867	2.17051	14.2033	0.330583	1.09987	0.612967	14.1189	3.93808	7.03917	10.8553	24.4143	2.46128	0.53179	0.59688	71.3319	0.767024	0.32952	4.64263	17.6725	0.369079	0.116053	3.7148	26.1297	1.62073	3.07362
1.45069	2.87513	4.92084	0.62504	0.872663	7.60547	1.27489	3.08434	1.06393	4.64192	1.46233	3.45474	0.242856	6.39054	3.85134	2.67101	2.3468	1.44968	1.65174	16.4702	1.81277	4.18194	9.65374	12.593	0.235823	4.12277	3.89284	6.31227	1.01276	2.81394	4.52031	7.75471	3.57588	16.2321	1.68721	14.2856	0.097766	5.50759	5.43165	44.5024	1.73955	0.096588	5.05838	15.7861	0.192629	0.372327	6.61535	17.3921	4.6855	5.38404
0.365058	1.46507	8.45086	6.69563	0.723841	3.41486	7.80944	4.54523	1.0168	1.63097	3.96882	12.7221	0.210045	2.41012	4.28186	8.93348	3.66719	0.279122	13.0933	0.871097	2.86572	9.71456	4.29865	0.20477	4.61892	2.00364	5.81246	2.31545	3.75298	2.22788	2.33138	1.08165	22.7205	8.75509	25.5616	10.8099	10.8529	6.26708	15.1628	13.253	0.930832	0.167855	8.32419	4.00685	1.02316	1.30655	5.7736	1.32964	8.39971	8.84582
1.6972	3.39357	2.0754	7.76807	4.96028	2.95241	0.195926	6.38976	2.72075	2.99977	0.418893	1.38376	3.43509	1.92354	0.594073	0.408682	0.765988	1.95917	16.1222	37.9547	3.65275	2.12212	0.293741	41.4458	2.14436	0.902238	4.41445	13.5974	0.747416	0.178089	5.93559	22.8286	21.0871	5.29516	4.73135	0.93249	2.78226	2.24393	7.75574	18.6865	0.485071	1.5212	2.54136	1.20511	1.73344	1.53941	0.375844	3.98158	2.64007	1.69141
1.55984	9.12589	5.1475	5.94494	1.04528	9.26985	1.95066	2.05704	1.25304	4.86127	2.64003	6.0704	1.60888	4.57494	2.23985	6.61324	0.089817	1.03648	14.1126	26.3134	0.02695	2.9668	14.3008	26.4528	3.33007	1.17527	10.0621	3.25444	1.53275	0.801636	13.4974	10.7824	8.12497	6.48844	14.3855	18.4688	1.54237	2.66242	0.281492	35.545	0.358099	2.84754	1.18447	2.68384	1.77405	3.71927	0.459515	11.7329	5.32113	5.1185
0.810627	2.10708	2.786	3.28924	0.653934	2.77626	2.48513	1.10377	0.1903	2.99808	0.441154	5.19342	0.295101	4.08341	3.47301	5.83742	0.709686	0.382879	12.9169	9.55518	4.42392	8.10815	10.8109	0.394707	0.924241	4.44963	2.74933	1.58006	0.469564	2.99182	5.5225	1.95117	1.8075	44.1328	9.55748	2.7675	0.049247	9.71403	10.9078	28.107	2.09212	3.41054	5.15272	0.9802	0.055439	1.87717	5.85831	3.83198	0.264668	4.66095
1.9043	4.07367	8.66312	3.43201	0.151402	2.74084	4.04814	4.62666	0.038894	1.60369	8.8895	2.77726	0.571567	1.50631	11.1875	2.97509	1.57296	3.66676	7.33578	19.955	15.4892	3.70076	5.74732	8.67919	2.49587	2.37675	2.37974	2.51538	1.81673	1.76873	0.853562	1.03159	24.1323	6.28903	26.8393	14.4409	2.22797	7.39498	10.1391	1.33938	1.13103	1.41199	6.1797	8.31129	0.47265	3.38175	4.61702	3.93157	2.88856	3.41744
3.45197	5.19308	20.6437	7.91186	6.1999	10.2236	16.4098	9.94699	3.79193	7.04119	16.46	4.79847	5.19468	8.56326	20.3131	5.67354	0.350112	5.33768	12.851	4.2267	1.11277	0.927763	11.9413	5.7605	8.90325	1.00924	0.090181	4.46186	5.32213	0.559138	4.05175	5.17227	11.0583	0.121767	25.7795	15.0362	2.36888	9.52938	0.503162	17.1045	0.874922	4.7046	1.35607	1.41391	0.839957	5.86111	2.64551	1.90444	3.73461	6.70909
1.15323	0.759945	2.2943	10.0969	2.56625	3.99911	2.34649	13.4697	0.250032	0.502016	2.92652	7.29723	1.05404	2.4376	1.09982	11.1576	4.41215	6.20568	5.40932	5.3464	0.517649	6.9723	0.329379	12.825	2.26904	1.74425	2.54705	16.9134	1.15675	1.05375	2.3131	9.96437	4.11079	16.1783	11.759	12.4642	1.89444	3.35452	10.8324	15.2741	0.309991	4.67919	5.37413	7.33179	1.90683	4.88109	5.99107	5.56434	10.1323	1.46265
4.27053	9.61605	7.09794	10.8229	5.15645	10.1096	12.3522	3.06962	3.24484	8.68579	7.20888	9.34819	3.94082	10.8988	7.27849	8.2361	0.421218	10.2991	8.61741	5.46578	2.55948	7.44273	1.65374	9.84283	3.0148	10.216	4.85018	7.43408	2.17924	0.60652	5.29677	5.14303	6.49658	12.292	3.42384	13.2485	0.606787	5.59297	8.83082	3.07726	1.23693	2.96135	0.15163	8.82843	0.852114	2.02051	0.108558	4.79892	0.993012	4.57292
0.680706	2.41351	1.96435	3.98957	0.441619	2.2952	1.82044	2.82578	0.349367	0.157592	0.665277	4.72436	0.666006	0.389874	0.815001	3.12751	0.788616	8.77089	7.35891	0.926642	7.03965	8.73318	0.602755	2.02956	0.06366	0.571107	8.57788	5.02856	0.245333	1.33674	5.8947	5.21302	6.63869	13.5633	9.18397	25.7946	0.874901	5.00095	8.05141	37.0533	0.49629	1.39242	3.87398	19.1101	2.5451	1.0632	4.14718	22.4209	3.05222	5.07894
0.652801	0.88485	10.9852	1.06539	1.3391	1.68659	8.94485	1.0269	0.140881	0.367525	5.60666	3.58894	1.47564	0.260177	5.4786	1.19434	2.838	7.99979	0.883147	22.1435	7.33042	5.80053	9.50199	17.0306	2.58079	4.19752	1.48879	12.002	2.37705	3.28806	3.00534	12.8321	3.79325	14.9574	27.9402	2.11369	5.76127	4.12873	0.2449	25.289	1.67913	0.823023	7.34661	1.83159	0.103801	0.380441	4.52417	2.14764	3.10362	0.928355
1.27691	2.13153	6.19595	5.0327	0.733833	1.5439	6.42901	0.100062	1.33266	1.86978	0.511423	4.62928	0.110498	2.82274	3.0478	0.66182	0.022339	4.41353	7.53417	2.35702	4.77469	2.81524	6.6157	13.781	0.395911	6.97306	3.45651	7.30609	1.98641	2.94172	0.121351	1.48988	13.7698	22.7743	2.74187	12.0349	2.60896	11.5556	16.8391	14.4313	0.663368	0.33086	6.43764	1.31575	1.40828	0.890671	8.96766	3.30651	2.47195	4.94819
2.20814	5.98148	2.97096	0.040174	0.322714	9.47319	1.29901	3.74007	0.693422	4.16643	0.408026	4.91279	0.753586	7.26224	1.48545	7.14059	2.72578	2.24227	7.49043	14.8962	2.18071	5.28197	2.58107	3.59077	0.673056	1.27459	2.3883	0.636443	0.103023	0.099555	1.6787	1.07865	8.65557	6.60671	9.15977	10.3838	0.871895	0.725827	21.5413	19.9014	0.07653	3.04314	7.14406	7.99479	1.14939	3.18349	12.924	8.94838	0.603689	2.04378
0.771758	4.14788	3.24986	4.85256	2.10779	1.62644	5.16142	3.33473	0.697201	1.03908	5.38351	4.05613	0.300028	1.15337	3.17588	4.58699	0.720019	3.91707	3.85946	4.01518	1.38458	3.51398	8.25826	9.74145	3.85329	2.79805	0.625291	0.261573	1.61403	0.865397	1.63931	0.202855	9.03834	14.7665	16.5741	25.9497	1.57996	1.53616	7.20378	27.2893	1.5216	0.214234	6.58813	15.1201	0.660434	1.87978	5.68282	13.7336	2.00399	9.09234
0.676973	4.3339	1.13914	14.5863	1.36329	0.495037	4.36212	14.6256	0.768739	3.83819	0.105019	9.78894	0.750675	5.67231	2.54923	9.55114	3.7079	8.91968	5.26637	2.49702	2.21633	5.86004	3.95112	3.44777	4.39417	1.61193	6.8052	5.87155	1.9105	1.02059	3.27676	2.24597	15.2461	22.1978	9.19167	2.87818	0.941013	0.48102	10.2767	1.28538	3.58725	4.52991	8.27682	1.40872	2.72307	5.4925	8.69358	1.70771	1.42341	1.78533
2.49829	0.787149	7.848	3.28101	1.03069	4.79171	2.34913	4.13844	1.54838	1.01085	2.84604	7.27673	0.705589	3.75235	4.64027	4.85129	10.1888	4.14806	2.45485	1.85015	7.71942	4.44956	2.31516	10.998	2.29672	2.10389	0.122864	0.21999	1.72304	0.914117	2.04577	2.75773	12.2078	7.41568	5.74769	16.3964	1.90741	3.66268	1.85139	35.1585	2.41391	1.72073	5.8985	9.41177	4.47793	2.8689	5.06297	13.711	9.64256	7.14609
1.19615	2.93624	15.6867	3.5105	1.272	4.90765	10.3027	0.49212	2.13334	2.49194	5.5099	0.317592	0.891946	3.05353	6.83495	0.39542	2.05843	3.60272	1.4311	9.43393	0.333063	1.61149	1.12901	2.29221	2.4849	5.56766	5.08769	1.65499	0.825926	2.45771	2.92808	3.60909	10.5542	30.2323	4.88369	0.866174	1.2396	0.402707	13.6795	11.4892	0.164014	6.9	5.72681	2.02322	1.33551	6.73272	6.47584	4.57644	4.03173	2.25255
2.78221	2.14982	0.468913	14.6735	0.270937	6.88498	13.4077	9.82199	3.9659	2.8476	7.28693	7.35829	3.07923	4.58519	8.70929	8.29811	3.68699	3.07609	19.7438	9.30367	6.53539	2.69479	16.6495	4.22802	0.564535	0.642437	3.3796	1.55958	1.31899	0.331901	7.93334	2.02844	12.9735	1.05909	14.6424	6.09198	1.31013	0.350743	5.60867	27.0255	1.15371	1.06223	3.27238	16.3559	0.616678	2.67547	3.14329	14.983	6.13935	8.10656
0.560644	11.3297	17.9075	3.19866	1.70799	18.7585	14.4811	5.86467	1.67255	22.8736	5.38546	0.96167	0.606255	26.5887	7.75847	2.37324	3.72798	5.79229	12.8284	10.2362	2.02875	8.07863	2.19422	14.818	5.18906	2.1731	0.793095	8.51109	2.93088	0.86045	1.93238	9.02948	12.0615	24.2422	14.0971	27.3291	8.3871	3.07592	15.7614	22.4316	1.28423	2.92544	1.86239	7.18145	0.445288	4.35111	5.03179	12.3201	0.918104	3.19008
2.3156	2.68898	4.48874	1.16134	3.67155	0.646402	10.6865	16.7527	5.65498	3.57904	2.24266	1.54261	5.93606	2.95016	0.73536	3.21545	0.19024	8.66729	11.1149	16.287	0.681864	9.62604	7.54184	13.8	3.23081	0.184259	0.361864	7.95125	0.1409	0.284964	1.35208	11.2726	5.75408	16.5169	1.43743	6.18921	5.88534	5.41812	11.3609	8.45868	1.62709	2.13998	5.62411	11.3018	0.477747	2.50717	5.47549	6.42736	1.22013	0.672943
3.63703	1.5409	7.77376	1.22877	8.80693	1.71217	1.1424	4.02598	3.59172	3.49519	0.143526	0.73383	5.92083	3.29727	2.29813	3.45661	1.50033	3.77108	3.74174	1.75609	9.17681	7.24423	2.11397	1.86168	2.2669	1.33166	2.2746	9.54237	1.40598	0.673365	2.24838	9.70468	8.68087	22.0263	21.32	1.24191	0.299937	3.07362	2.33122	0.043916	1.22247	3.24307	5.91606	0.588034	0.875888	2.0601	3.44416	1.70968	13.9346	11.1224
0.554084	6.69252	9.42019	2.42284	0.276961	1.58858	4.45155	4.6936	1.1149	3.25226	1.96268	0.07406	0.606071	3.57386	3.25484	6.54414	0.543078	2.97109	8.55089	17.4626	2.88815	1.17188	1.50266	3.11635	1.07206	0.250463	3.02139	11.9926	0.220394	0.388211	2.87842	13.4899	12.3093	8.91475	20.7433	11.4779	7.04746	0.341066	7.59467	21.5261	0.132414	0.485292	1.40928	0.458952	0.673274	1.12118	1.56441	6.34466	9.51126	9.51211
1.72199	2.46	1.56819	13.1942	0.715102	9.92958	2.1236	6.6925	2.64184	7.49559	0.327872	12.3593	2.46407	8.5597	1.05552	11.7417	4.55929	3.45339	10.264	3.39826	2.40646	1.66097	1.3099	1.29622	3.26193	0.477863	2.93441	1.95634	1.83964	0.410713	0.97859	2.41647	15.6879	7.85612	14.6832	3.89616	2.5264	5.713	7.2496	30.9108	0.306218	1.55798	3.44842	1.63541	1.38012	0.559464	1.00691	3.04928	0.226077	11.9245
0.719049	0.279957	2.12482	1.32007	1.39366	1.47417	2.63734	3.03313	0.007629	2.77307	0.977313	3.01359	1.06156	3.51502	1.12264	1.74131	0.858169	1.83546	12.4892	8.7838	0.509564	6.85839	9.89113	5.95511	2.18189	0.749708	2.44545	15.9468	0.489767	1.07276	2.52988	8.33107	10.5753	5.74026	1.51587	10.9197	1.55163	2.82499	4.02554	23.0555	1.3173	1.03246	3.74862	0.86764	2.83611	1.98082	3.86719	3.7499	4.0857	0.614918
0.114031	2.98541	3.83704	8.03306	5.46646	1.8318	4.48231	6.97767	2.68041	2.30723	2.33738	5.90458	2.77812	2.06642	0.950104	3.16727	1.18502	0.446349	2.24022	13.4472	4.14061	5.22051	0.122281	7.21806	1.74601	3.15878	4.17611	7.92831	1.19858	2.42174	3.36226	6.43825	16.281	8.61038	11.9048	2.81705	0.106973	5.68039	7.50583	16.5812	2.38757	0.921829	8.65165	3.66151	1.21852	0.783233	5.59656	4.17647	9.79448	6.09509
2.23543	1.77533	8.28003	0.318664	3.26172	0.77465	0.173253	5.78031	1.08292	1.02607	6.13627	10.8253	2.57936	1.49083	4.38398	6.2666	0.601081	3.58877	1.61594	1.24759	6.52884	0.859519	3.42213	8.85129	2.99817	0.540598	3.63436	5.40882	1.51271	0.719289	1.89571	8.68864	19.5033	8.45989	2.64148	5.90918	1.34618	2.45704	13.9875	19.0425	3.25287	5.13296	5.24233	8.15979	2.44266	2.32722	6.77514	9.66282	2.13781	2.87137
1.05289	2.8651	9.55689	12.9849	5.63455	0.618816	2.77366	8.61945	3.82579	1.84096	2.83422	10.3173	3.81898	2.24563	2.36929	6.2803	1.1206	12.647	3.87437	1.76772	8.1546	12.0452	3.2123	1.37537	1.29593	1.64969	13.4602	2.07642	2.11848	1.63254	6.90072	0.8787	8.18819	2.73215	8.55841	8.19424	1.7518	4.46572	4.07285	25.8706	0.16823	0.857663	6.84097	2.61996	1.51811	2.1681	5.65879	5.2724	3.18859	1.64002
5.57236	0.581912	4.4862	6.54998	10.3216	4.09766	1.40204	9.22064	6.80484	1.82901	2.8206	10.7402	8.77666	2.57261	0.039424	13.9297	0.135284	4.7802	0.495757	17.0607	6.64563	2.41	7.47348	6.17148	0.804499	0.853211	1.01406	1.24957	0.140858	0.319304	0.842517	0.399727	11.2468	6.90566	10.4448	8.10773	4.34125	1.27568	0.281846	51.7014	0.360114	0.356405	3.18513	5.09373	1.37887	0.407281	1.42204	11.9943	5.80333	4.88055
2.5531	7.84041	10.3652	3.9827	4.92627	14.5225	5.46795	12.7474	2.6033	6.93671	1.68506	7.00285	2.79212	8.97825	1.23175	10.4333	1.1235	11.0805	0.663317	3.2091	1.72423	14.9487	3.62824	6.74096	0.753694	11.582	2.08631	3.975	0.574024	12.5473	2.35378	7.52274	10.4982	9.7584	6.06951	0.57891	3.82441	4.03611	10.2972	0.92592	0.069202	1.0871	3.64202	5.57487	1.24931	0.224992	4.95008	3.76414	5.19087	0.931309
2.14997	2.04621	9.9182	0.34774	4.69702	4.86214	5.27136	0.334517	2.96011	1.10982	4.20197	2.74033	1.92141	2.54552	3.10874	5.49393	9.01486	5.33087	9.20981	13.2004	1.21829	0.594586	11.7427	9.02989	2.64325	1.64179	1.43561	11.7621	1.05798	0.095771	3.87243	12.7207	6.59132	41.6262	7.45343	2.99749	0.608391	12.4149	9.42557	21.6591	1.39719	0.597088	1.93058	2.34779	0.604918	3.97646	3.12165	1.33618	8.12726	3.64308
2.07233	3.34204	0.16188	2.9286	8.56369	3.44458	0.573243	4.64902	3.05632	3.0294	0.603106	0.727545	2.91452	3.89646	0.935857	1.37178	5.93281	2.68802	7.93474	14.46	6.44543	0.377327	1.94364	16.5995	1.88924	2.62446	0.208239	7.82453	1.58908	3.09826	3.19159	7.5725	8.41835	3.2922	2.47084	3.86452	0.266477	4.90851	4.91652	18.384	1.07516	0.346418	3.98948	17.6031	0.33928	2.36515	3.66058	14.8591	2.2589	0.51904
22.181	3.64076	3.12094	5.18063	1.70856	3.06154	1.30841	4.51251	2.74683	0.921903	0.28852	3.98113	1.93995	1.82136	1.68244	4.72408	7.78081	2.44707	0.020712	2.27668	13.8988	2.39188	12.7097	30.1271	2.14402	0.902368	1.08792	6.30833	1.94621	0.94296	1.91424	0.459652	18.715	7.78188	12.9733	4.74007	1.97286	1.22671	0.237274	27.0737	2.81867	0.396111	1.0703	8.90725	0.704502	0.009835	0.80328	11.4543	4.17709	0.180865
0.574467	5.50066	0.860711	6.50328	0.119135	6.88267	1.35083	10.241	1.23887	4.72958	4.1689	5.00762	0.337543	4.97309	1.11806	8.83973	3.18339	0.174309	6.58248	3.58811	6.42216	5.59785	4.57505	17.6238	3.88455	6.8823	3.46668	0.481343	3.19157	5.66774	4.63916	4.01182	19.0115	4.20078	8.74847	0.243187	2.71091	12.6673	9.55017	25.0464	0.950946	0.271104	5.62977	11.57	0.591597	1.37082	4.65443	13.0767	7.61813	0.684991
5.05822	4.24458	2.60903	13.7532	8.62107	1.02801	1.69141	20.9275	4.8492	4.79475	0.420264	10.6748	5.89938	5.03131	1.23649	13.2777	1.76519	7.64212	8.44449	15.3424	4.91077	11.4071	4.85881	13.9402	1.08085	3.4034	1.7736	6.82386	0.068412	5.70248	0.930807	10.406	8.19229	10.64	8.39128	5.27359	0.839574	1.33787	7.0336	6.66367	4.05054	2.69118	3.41434	16.7412	2.42738	3.36746	1.03141	14.2071	5.19737	7.89464
1.4807	2.74696	1.7516	8.51315	2.39062	3.02376	3.41148	2.52373	2.21236	1.00787	1.85619	2.22467	2.80815	1.6736	1.06083	3.21528	12.9065	6.66536	10.0789	9.0087	21.5123	0.143438	13.8944	16.8443	2.79095	0.387277	4.94827	0.17754	3.18645	0.331933	1.30756	2.31107	13.2382	10.4619	9.18826	4.87798	2.63479	1.11754	0.59385	15.0633	1.73881	1.71609	2.68899	2.69611	0.133921	0.49325	3.43928	2.51287	9.20529	6.57659
0.85162	5.89975	1.75606	6.86598	1.53193	0.295516	2.17455	9.31683	0.600701	2.1342	0.354228	3.80762	0.561551	0.973091	1.90561	4.82178	7.08679	3.42459	6.97436	14.7033	16.8062	16.1572	4.94941	18.3297	0.652287	2.08176	6.6039	29.6413	1.4966	1.87625	3.85276	24.0229	5.50427	7.12612	5.20237	26.9471	1.74068	0.86624	8.66755	31.2511	0.348357	0.501479	3.89452	22.734	1.27338	1.91982	3.5855	26.1371	4.32053	14.8738
3.00488	0.99125	7.85015	12.7433	1.84832	4.92259	9.19037	7.646	0.00174	7.37948	9.26616	11.5851	1.16687	8.54885	10.8469	11.9286	5.55801	5.47165	14.7929	10.8113	9.58584	6.54975	17.4479	8.41475	1.86665	5.70238	5.37006	8.74147	0.769218	5.33248	0.85234	10.1814	12.9358	3.71765	6.89823	16.6541	0.364895	1.1816	13.8624	9.94818	0.270253	2.7682	6.51106	0.831817	1.50934	4.38357	6.66007	0.337664	30.2294	3.8054
0.513459	3.32405	2.23886	0.693815	0.750889	7.8114	1.0505	13.3237	2.22036	7.63346	0.365484	6.89772	0.646412	9.91957	2.3079	5.44864	2.49417	3.56704	6.02632	29.5059	0.434973	6.04583	7.66748	12.3986	2.10799	14.822	1.20246	2.48408	0.548423	6.38014	1.50984	5.24993	4.71637	1.05516	1.65478	8.21534	4.81662	2.68481	2.42896	3.8046	3.39538	4.53613	3.43893	4.51332	1.23985	3.24554	3.15725	3.43454	3.04607	7.96118
1.73771	1.72428	0.065398	36.8667	0.765385	0.791718	4.07806	23.9078	1.31222	1.87955	2.24368	27.9994	0.487744	0.991877	0.495147	29.0038	2.72522	1.15501	1.67611	17.1346	0.033256	5.44825	6.57962	14.2331	0.415379	1.46216	2.38798	2.859	0.269821	0.862853	4.67781	6.43971	9.05113	16.4291	5.75891	23.5727	0.226933	6.77311	6.30381	5.22782	0.99569	1.54183	2.10729	18.1116	1.19937	3.39799	3.36338	10.1649	10.6751	0.897348
4.49084	3.67979	0.335098	6.65858	5.79159	18.3404	0.226544	2.88895	4.38945	8.76075	2.49192	5.28804	4.4125	12.8019	0.085249	4.48945	6.79364	0.029959	3.60179	21.5884	6.67785	1.36226	13.5514	17.8033	2.72483	0.45073	2.34201	4.17405	2.4099	0.294561	0.823356	4.08925	15.9942	2.59935	0.268718	10.0923	1.32965	10.6465	13.1708	30.0045	1.00729	2.15406	14.2086	24.8323	0.524495	4.95989	7.07068	25.4129	5.85683	3.65125
0.809159	0.817335	1.34629	12.3301	0.422924	0.245712	4.20901	5.32202	1.47263	0.431645	1.4037	4.46313	0.273988	0.40184	0.862904	7.0057	0.696052	0.387518	2.94373	2.45581	3.54925	0.726255	8.94496	1.80996	0.904242	2.70545	3.33733	11.5309	2.20005	1.38038	4.53388	10.7226	15.1522	13.5961	21.9203	12.3653	0.198323	7.28219	7.58624	29.3774	1.02537	6.6434	5.58138	13.6647	0.921215	6.52624	3.87037	10.1755	11.1462	19.0352
2.15594	1.64456	1.37558	4.95461	1.97001	1.52531	0.942295	2.50211	0.995797	0.216831	1.11769	2.42002	2.05284	1.58838	0.752705	4.61988	1.63968	3.38713	4.77487	0.31816	2.71986	8.77099	0.667593	5.69948	0.296146	3.86408	0.477459	20.943	1.24796	3.05826	0.098276	13.7332	10.0024	23.0396	6.13633	4.35456	4.02182	0.856495	5.44282	6.61714	3.0279	2.09883	2.33516	10.1305	1.25334	0.516561	2.40868	8.11426	5.66161	8.00802
1.56541	2.76319	1.5142	4.40226	0.063629	2.57642	2.69286	1.62155	1.2924	2.29701	1.2923	5.577	0.512306	2.2448	3.26205	1.37641	0.780147	5.61509	11.421	9.51368	1.17173	0.164561	6.87271	4.79225	0.719416	1.33593	7.26541	4.28274	0.166812	0.183859	3.70074	2.20239	13.4047	11.8574	31.153	13.6902	0.460054	5.86413	12.87	19.9069	7.04557	2.82399	5.04257	10.4615	3.618	2.55695	1.27353	9.79247	2.67767	4.39257
1.49985	2.10954	1.84613	21.0082	1.60596	3.93153	5.02264	17.9872	0.570143	0.930995	3.5366	17.0913	1.324	3.06897	2.36084	20.7411	2.91884	3.88855	10.3767	11.2829	6.32196	17.7582	10.5843	3.97676	2.23033	4.54003	15.2216	12.8213	1.61142	1.93714	12.0706	8.15457	2.18505	26.5101	26.0437	23.4944	1.1721	8.84321	20.6788	16.8843	1.58757	6.71056	10.8288	8.86071	0.418512	4.43707	5.59729	6.565	6.56788	0.73674
9.2974	10.9895	6.72508	14.777	9.23981	9.30657	10.351	15.4667	5.04015	9.30999	8.61975	14.4934	6.89961	10.7285	7.28131	19.5307	1.39856	7.30443	7.90272	11.0161	3.44895	2.09743	1.90628	31.6153	2.68371	0.719742	2.93097	10.397	2.34288	2.19812	2.31792	13.6927	8.09541	4.80922	0.653158	12.7004	1.05102	5.49495	6.36285	11.9679	2.79559	5.23876	2.43419	4.11001	0.974799	4.66618	1.30065	4.39192	12.199	4.03799
0.001743	4.68787	3.68426	2.58888	4.80763	8.83115	8.75094	5.45503	3.04218	2.10012	2.55563	1.62967	4.78396	3.29577	4.69388	0.3807	0.929995	3.69388	9.09788	2.49781	1.84858	0.269247	21.7233	4.48946	0.353914	1.71789	2.18944	3.72824	0.978562	1.63014	2.08624	2.46577	19.8121	20.423	13.9344	9.10971	0.566875	9.2722	0.2512	30.533	0.501578	2.1011	5.19126	19.7617	1.83807	2.85694	1.66376	18.5987	8.21575	2.49958
2.8848	1.83681	2.19869	11.0605	3.41683	1.27428	0.1686	6.05619	1.69016	0.129274	3.82696	12.2446	1.37834	0.836528	3.06337	11.854	2.01083	2.38763	8.17361	0.193447	5.67716	3.00995	7.41209	7.1398	4.97177	9.29485	0.044202	6.39205	3.8117	6.19299	1.32425	6.7925	15.6126	5.77197	23.6352	3.16735	3.70031	1.04267	10.8326	8.62364	1.1124	6.18734	4.30669	6.29866	0.043246	4.34372	3.08218	4.7528	1.89983	7.012
1.21855	4.19938	3.72929	0.218524	1.61457	3.63752	5.28581	0.660083	0.752738	3.88402	4.01547	0.10417	1.06792	4.41169	5.31065	1.45731	2.22713	2.22461	7.56012	15.0509	0.403945	0.611023	0.627389	17.0253	2.41283	0.579204	2.52102	1.72835	1.05963	0.042349	3.01817	4.53584	8.69383	0.82503	25.9923	11.5718	0.070424	10.625	5.29734	11.0808	0.396171	8.97438	3.69143	0.035869	0.878837	10.2659	1.66398	3.86563	8.61725	2.27662
4.51371	1.39409	3.98462	21.951	5.65675	5.88264	11.0374	7.16077	1.84093	1.50551	7.48414	3.74957	0.391162	4.44188	11.5565	2.84459	2.63617	4.29341	9.36739	20.0407	2.71453	4.52862	10.3603	0.27153	1.75218	2.92129	1.75553	6.82741	0.121454	0.277904	1.72379	2.89857	6.42675	2.94049	10.4008	11.9495	0.081694	7.78216	6.21016	2.19304	5.78936	0.252901	0.199895	0.24926	3.21828	2.21933	0.608699	0.768086	6.42026	7.73829
0.216956	2.8715	0.450903	0.378456	1.39446	0.523089	4.21136	0.60991	1.53982	0.129755	1.5876	0.461562	0.997229	0.108088	1.9988	0.91006	1.15693	3.68146	0.740288	4.05169	1.7794	3.56914	16.9671	7.43306	0.113843	0.601563	1.3515	0.466635	0.948116	0.09215	1.38599	2.07816	5.35297	28.1762	4.13422	71.7813	0.019785	11.4915	7.53748	52.978	0.989422	5.19711	6.3405	17.0875	1.52682	7.12181	2.85586	30.2741	7.14034	12.8621
3.33989	1.73773	7.23831	8.65202	6.54335	1.86557	3.38918	11.6077	3.94487	2.30866	0.748868	2.17956	4.01771	2.85227	0.055137	2.03608	0.573126	0.242859	8.52475	5.53031	2.599	3.05132	8.16266	4.66366	1.01769	0.727161	5.4644	4.86545	0.173288	0.046654	6.34823	2.15262	21.1404	19.2933	6.60434	6.38046	1.84984	4.40111	15.4837	15.8197	1.26187	4.46784	7.65124	3.38017	0.234134	2.71397	8.63998	6.24312	2.60347	8.28243
1.39872	16.2257	3.06949	4.81454	4.8471	10.8982	2.45517	2.09948	3.75851	8.74659	4.2065	0.538204	4.42799	11.7087	2.40229	0.728094	0.197383	0.410869	4.84756	4.16097	0.64291	2.29913	3.21584	7.22016	0.139195	0.68942	0.903518	0.87845	1.31646	0.33979	2.43193	2.28055	11.2857	5.39808	12.1673	6.03709	5.90751	5.65187	9.50223	27.7088	0.744723	6.46743	1.16407	4.4896	0.828815	8.1311	1.9998	4.92444	6.9375	9.93504
8.3073	2.32178	4.36317	10.208	11.6656	1.42511	7.35056	5.55291	2.80562	0.75564	1.22494	2.28861	5.36784	0.5648	2.57827	1.02391	1.59714	1.50645	5.24468	0.961334	5.88896	1.15786	10.3191	0.07989	3.64224	1.69753	0.229828	9.5918	3.05897	0.770694	2.33935	8.14437	16.247	3.36838	0.810646	3.45762	0.078369	8.02719	7.13732	8.24582	2.05817	0.244608	3.54896	13.0183	0.881671	1.38545	3.38405	3.86164	4.64677	15.8151
0.300172	2.54347	10.0073	0.421947	0.110311	0.616805	3.57339	2.45568	2.06559	2.25358	1.71729	4.84025	0.930905	1.39602	1.54795	0.46317	11.3264	1.20229	3.71188	0.80706	6.26066	2.32173	1.69779	3.06732	1.98346	1.20074	1.28784	0.306253	2.09977	1.32421	0.516062	3.37392	2.6417	0.595571	11.013	12.9652	1.59591	3.9366	9.58378	18.3239	5.23529	1.84419	1.81298	8.74354	2.66205	3.16987	1.0913	5.91361	9.25978	2.13369
1.49534	6.7188	14.2446	12.8973	15.4043	4.90628	24.7603	5.39332	0.768548	3.02707	18.5367	9.28102	0.040176	5.1034	22.4205	7.56555	2.63286	3.66733	8.88301	2.63079	15.5871	1.60935	14.1996	1.62098	17.8188	6.22964	5.32544	0.19264	15.5285	2.25769	1.80449	0.72577	1.62401	9.33002	13.4941	25.6291	0.272245	2.00698	15.8641	19.3691	3.17234	1.57317	6.87468	1.88344	0.353188	1.80266	6.93345	0.26357	7.96963	11.1046
0.887328	15.7057	5.0584	8.17197	5.40533	6.13911	0.861973	4.17162	3.01869	8.92574	2.1839	2.36171	2.82403	11.1668	0.924768	6.76589	4.38192	10.2311	1.92545	6.29495	8.35293	8.99858	4.92042	1.59848	0.246164	0.689786	1.43548	5.73003	0.205654	1.64535	2.58254	4.90158	14.472	4.7608	35.0624	14.2406	5.03148	0.765835	26.4001	5.93589	1.4112	6.1411	3.41786	0.368133	0.12937	6.46329	9.36111	3.73209	1.59068	15.8655
2.16093	0.035458	3.02094	7.34154	0.947139	2.31163	4.98878	3.48645	0.531134	1.80387	0.84401	0.897233	0.461923	1.88843	1.42909	0.28259	1.39204	14.1999	11.9587	9.55779	21.4752	0.501845	4.15273	9.74248	3.58725	5.44993	0.94991	1.3368	4.28932	4.72084	1.57855	1.06729	18.0491	18.5235	5.02991	5.4705	2.57647	5.60203	7.83568	23.4216	2.39292	3.93294	3.81516	22.7936	0.534482	3.15424	2.76121	19.5323	9.18238	6.24963
1.8362	1.55534	6.93536	14.8661	2.23887	3.62655	6.78561	9.59654	0.760523	2.18383	6.29891	2.56139	1.52902	3.15097	7.5119	7.10163	0.488936	10.9427	0.581017	11.0515	3.26877	2.80959	7.31616	0.481474	2.05016	0.12997	2.7111	4.96001	2.30301	2.42007	2.14854	3.43723	16.9291	4.58894	5.56844	5.97239	1.46318	13.1225	8.97512	5.21023	1.81248	4.79637	3.38905	1.36122	0.090168	5.49704	4.65713	0.143297	3.53941	8.45288
3.14176	6.52606	5.89664	23.2343	3.91452	3.49487	4.99431	26.0989	3.5132	6.87285	1.88956	12.9742	3.35008	8.60676	3.75885	21.0722	1.3386	4.55553	12.0337	2.65558	0.221426	6.92315	2.512	5.27633	2.3816	0.539141	1.88453	8.1023	0.643981	1.3739	1.06585	8.13433	10.023	16.1195	6.34713	2.50498	7.45297	2.63827	20.8739	40.5722	1.35587	0.27794	5.17421	13.5628	2.4625	0.426623	8.28847	16.5251	5.68785	3.54182
0.746111	0.52662	7.75572	6.38247	2.35926	1.31204	12.6331	5.27654	2.27845	1.30369	6.54165	4.9216	1.34583	2.42836	9.16633	2.42377	0.655329	2.29235	13.9253	3.10672	2.60941	3.58151	18.1498	14.0256	0.768099	1.54683	1.41795	4.53041	0.282381	0.558562	3.9758	5.70742	1.76338	23.5915	16.7592	8.99825	0.024689	4.46471	15.1314	20.0682	0.949426	1.04717	8.61787	12.3256	2.60034	1.85791	10.5074	12.8577	15.0299	4.69285
1.4797	1.51531	8.57447	11.5594	5.92559	3.85764	4.74118	14.0327	1.4654	3.38443	5.02856	7.83096	1.89649	5.59383	7.50692	7.11761	2.15318	4.72071	2.75652	6.2175	4.45672	5.4189	12.787	5.69831	1.72507	1.61879	0.624528	2.83666	0.873922	0.445382	1.50556	1.12614	6.74614	9.50609	21.6499	6.78422	2.94748	11.8735	8.43158	20.4147	1.96625	0.458083	14.291	5.24228	0.126954	0.232279	10.8052	6.52959	4.82408	12.7437
2.93243	12.5037	7.49362	2.14236	6.80799	5.34113	4.5283	6.08572	4.5298	3.96032	0.05272	1.31432	4.78479	5.7015	2.6271	0.656265	5.61547	6.56562	1.53906	2.03995	1.21342	6.03826	2.76806	4.83665	0.112414	1.16862	10.2296	0.588762	0.001948	0.453253	5.68386	0.234697	5.19874	5.34851	9.56938	11.0718	0.659234	7.6921	10.1475	21.2204	0.089274	5.45243	2.74842	5.08726	1.88173	2.70432	3.48921	8.51867	0.17547	26.895
7.45224	4.42819	7.02321	3.00625	7.31082	0.256135	3.0799	16.3863	5.49814	0.901362	5.07753	12.9358	6.22949	1.21431	1.19365	14.7519	1.23161	11.7186	10.2229	1.12955	2.70712	3.23197	5.70509	10.0445	1.62594	1.28885	16.7684	1.27648	1.0135	1.72422	15.3574	1.6323	11.2644	16.4217	7.63159	20.7753	6.68782	7.42865	11.6872	45.7946	1.90931	1.34517	4.82592	22.015	1.22995	0.986734	4.53132	25.3223	3.51029	4.98137
3.76553	2.29696	0.988944	8.16629	2.52695	0.333862	5.16795	9.06073	1.2683	0.347802	1.09536	4.77406	2.50288	0.213192	3.77124	5.12502	1.1562	7.31429	3.47756	20.2959	2.0897	1.36922	3.80909	19.4563	6.47403	11.1662	0.194172	6.89418	4.34242	8.01407	1.48931	10.818	15.0987	11.1444	2.15228	6.2744	4.23435	0.551026	5.40617	20.6255	0.710317	1.96267	0.48024	3.61675	0.379345	0.047027	2.58635	5.63869	0.600547	8.81206
1.00789	0.259405	0.666637	12.5116	0.756345	4.64222	0.31232	14.3552	1.74737	0.456496	0.403084	1.46797	0.697699	2.18491	1.18731	3.65232	0.063836	1.95904	0.149295	17.2865	16.1621	4.85299	9.93254	6.89924	2.18414	2.3595	1.63366	13.4965	0.54454	2.42181	0.459497	13.1821	14.6392	1.48442	14.2115	12.6942	3.10508	9.39222	1.28716	42.1396	1.49089	1.98079	5.04754	14.0146	0.446812	3.11275	3.44393	18.251	10.4995	7.20311
0.816706	2.11453	19.2854	17.0009	0.171086	2.30731	20.5336	3.07342	1.32574	0.711048	10.9634	6.03036	0.786069	0.85184	15.9751	2.71929	2.21356	7.18689	0.454485	1.59388	3.27631	3.36559	0.007296	4.63639	1.48156	0.599642	11.1551	1.74569	0.477428	2.38886	7.54761	0.477406	3.80648	4.0864	14.3275	11.9584	2.99683	0.402383	20.1126	1.44913	2.29706	1.07752	9.85625	4.74318	0.150241	0.034354	12.0058	0.81899	0.063202	1.32969
0.020918	1.68005	2.59881	6.71139	0.75046	2.84767	6.84592	9.78671	1.90476	2.36026	2.42864	1.41182	0.374258	4.3086	3.56906	2.64808	0.8822	2.37048	13.5241	4.83236	5.19758	1.30069	11.757	6.39427	2.77671	9.90942	5.49154	2.54902	2.5531	8.78713	1.69798	4.76318	18.5433	4.58753	14.1287	22.2278	3.32113	5.78641	4.91301	5.1978	0.257787	0.507914	4.70838	8.48278	0.29694	0.451219	4.02616	5.09941	2.17356	10.9275
2.79595	1.75175	4.85262	14.7894	1.8582	2.84194	2.71975	9.55405	0.631533	0.1625	1.45325	9.6945	1.3483	0.598857	0.937798	10.9996	2.50536	8.26549	1.88809	1.72899	1.12476	4.63114	11.0906	6.11704	3.14559	3.05436	9.95177	1.68974	0.866251	1.72466	10.2159	0.014037	17.2071	6.99283	11.3619	24.2367	0.492382	0.012121	18.7698	7.13659	0.078705	0.768415	4.55659	1.83468	0.929226	1.42319	3.89808	3.28489	4.82181	1.68318
1.22739	6.5174	2.19922	5.50419	1.45525	7.75196	7.74646	26.5588	0.35389	4.63893	5.91702	3.38248	1.74205	8.04036	7.29687	1.34218	2.37135	4.18619	3.63783	19.453	2.70893	2.25794	12.6065	9.96942	1.40925	2.07441	3.47427	5.88007	0.899803	1.24153	0.513355	0.53119	10.6963	0.773665	4.8676	10.8947	1.91209	3.33219	22.3512	23.0448	0.153585	0.674825	0.876812	2.38981	1.79304	2.2747	4.94905	4.31596	3.9011	2.12093
10.574	0.705753	4.62392	4.94289	0.210791	2.49068	4.9721	1.89165	0.51097	1.45668	4.73026	8.11628	0.275439	2.13329	4.44241	7.1152	1.29068	2.1015	12.4074	36.0592	8.28305	1.71847	6.10205	14.9373	1.74362	0.108315	5.33727	12.7067	1.9282	0.812869	2.73539	14.2723	8.22996	13.2818	4.97686	18.4485	3.15604	2.95393	2.19764	25.4591	0.1826	1.13721	8.56061	6.12847	1.50357	1.2337	8.23572	9.71453	7.56018	5.13581
0.401385	9.27128	7.83149	10.3249	0.257505	8.46679	5.03195	16.8942	1.40563	9.50224	8.19655	12.6161	0.403281	10.8404	8.62379	11.672	1.11518	1.2675	2.09069	14.8832	2.06976	7.76506	0.304987	3.77321	1.37769	4.15097	5.03508	0.729948	0.15908	4.71509	2.62814	1.00349	10.2189	23.3925	17.497	6.46336	2.38133	0.853158	10.5393	21.0835	2.17382	1.28628	1.60156	1.58745	0.256844	0.349426	1.38996	6.46637	1.97932	3.56886
0.227778	0.835728	3.96265	24.0221	0.306002	3.91796	4.97531	17.4068	0.34709	0.394733	6.64094	10.5206	0.02527	2.38179	5.44268	12.8084	0.382633	1.48408	5.88002	6.65908	0.629928	2.09932	1.1736	9.52387	1.00376	2.95898	5.27263	4.69162	0.168024	2.99208	3.3924	4.41184	8.47449	0.441869	9.68391	4.3686	0.751478	5.85762	20.6746	34.4875	0.625029	3.62204	6.3292	17.1188	0.698916	4.9267	7.29681	17.9205	1.64499	4.65198
4.38529	0.745994	8.2148	4.70741	6.62579	0.437236	5.42396	5.79038	3.84057	1.68771	5.52909	8.39278	5.06073	2.09456	4.80753	8.25494	1.69509	4.98903	2.25613	5.40548	2.45242	2.63207	8.38299	3.46937	2.25936	3.47317	1.20545	1.95257	1.80347	0.694299	0.363366	0.762764	8.30843	26.9215	30.5496	1.77923	0.56997	0.366522	22.278	10.8912	1.08607	1.3012	6.59944	5.67405	0.877483	1.91309	2.37016	5.62887	8.68218	9.7366
0.302421	1.12973	3.96571	50.4787	0.580779	0.892655	4.99383	11.0603	0.98711	0.210814	3.26274	2.62692	0.02375	0.222207	3.33857	9.41139	0.001518	2.33819	4.97073	0.740148	13.4817	0.05887	6.88602	3.84838	9.94691	0.267113	2.33491	0.752273	9.33662	0.843129	0.585356	1.31822	3.59745	9.53357	4.74362	5.59421	0.183227	4.69761	14.1052	3.02117	2.41418	2.11403	2.33226	2.51636	0.041746	1.26617	3.49973	1.73647	3.07037	5.22493
0.748444	0.692864	3.80606	1.07867	4.39434	1.91312	1.71889	1.82151	7.10565	0.082234	1.07043	7.02165	6.08162	0.917569	3.88421	4.82903	1.611	3.82338	22.0365	16.9403	8.52057	1.52798	10.3562	13.9138	0.935469	3.0979	1.84155	18.2848	0.70792	3.04263	5.19354	17.1709	8.73571	1.27816	8.44845	11.9708	0.900598	5.62307	7.32395	44.8275	1.60252	2.66578	1.1423	4.99251	0.427651	1.13248	2.0928	10.5994	5.45181	2.03776
0.22184	2.09015	4.57483	9.19273	1.02563	0.664494	1.05173	5.8131	0.170862	0.260563	14.1666	1.71012	0.584693	0.508445	10.9484	2.18933	1.77032	0.49194	3.4986	10.8009	2.52742	4.43248	0.54537	29.0673	0.645317	4.09333	3.49266	19.1146	0.112049	3.85807	1.03081	18.1622	1.84967	5.99133	40.151	8.62465	3.72417	3.43309	12.2319	13.2006	1.8336	3.31914	5.14726	2.62673	0.698351	3.59085	1.8194	4.11546	5.61547	3.59965
1.30945	3.76013	0.595334	7.64591	1.51387	7.12322	2.38171	6.962	2.12648	5.57327	0.329522	2.53245	1.55022	7.05805	2.53864	2.36082	2.25847	0.055453	15.9272	12.1623	3.15118	2.63004	23.5894	4.81157	1.43791	0.368346	7.396	2.55995	2.41997	0.261469	11.8328	3.10394	41.568	35.3999	10.8227	78.7752	10.1346	0.364697	14.1561	95.7767	0.395815	1.60107	4.80153	60.8334	0.318047	2.12774	6.17127	69.9959	4.20032	4.83168
0.626023	4.79912	0.664261	9.96883	0.278266	1.67436	2.78477	11.2202	0.348228	1.24974	1.26928	8.2186	0.993782	2.36132	2.03034	7.95697	1.17959	7.74163	6.33849	0.149022	6.23348	8.64146	12.9933	2.62877	1.63233	3.80559	3.55567	4.46916	1.85362	5.44952	1.06764	1.7656	21.4049	7.08494	13.2184	9.62479	0.14625	4.86368	9.06175	30.3702	8.30745	0.531403	3.28385	13.8753	4.90525	1.96914	2.37417	15.0606	5.06951	1.16445
1.46225	1.15897	4.73515	8.94982	0.198413	0.263379	5.35474	18.6906	0.820608	0.880759	1.48407	12.7316	0.146617	0.391086	5.24977	7.83805	3.13907	0.5698	2.91221	5.92551	0.035867	2.24286	2.59816	5.2808	0.194128	0.627443	10.918	2.66188	1.65853	0.222417	8.79485	2.75088	10.1298	17.835	3.99869	15.2148	4.27616	8.95575	5.86942	10.5788	4.32111	3.05748	5.22353	1.87357	3.53863	4.27019	1.80108	4.00761	6.27963	12.8965
0.884285	0.77235	2.15738	20.8978	2.65677	4.11445	0.806022	4.06994	2.13481	3.26018	1.5305	9.90465	1.54754	5.34226	0.073154	7.74614	1.16124	1.76095	0.07363	5.25966	1.77629	1.9212	6.31935	0.572437	1.50238	6.24829	8.52726	4.13404	0.893544	5.93932	7.70777	4.63885	1.65363	3.20242	9.05506	13.6385	2.23389	1.56845	13.8117	11.239	1.59387	2.70751	2.62087	2.75759	0.479109	3.68247	7.22005	3.19286	8.22693	3.38811
1.61786	1.70365	1.13741	12.468	1.63079	0.91473	7.19883	29.3463	1.32537	0.299705	4.51769	8.81798	0.540421	0.284264	5.63481	12.0729	2.70128	2.71737	9.79266	1.74568	0.598133	12.3213	12.2325	6.0833	0.893138	1.21083	4.45904	13.1459	0.473446	1.80762	3.20212	11.0403	2.23296	8.30874	11.3124	31.9039	2.19155	6.82368	2.35201	60.6288	0.03303	1.59578	2.30694	21.5813	2.07566	1.16966	1.58512	30.2259	1.4482	3.40962
1.02253	1.31766	0.99851	4.11163	0.877426	1.47696	2.45771	9.28392	0.559143	0.441088	3.04603	6.90501	0.232223	0.152213	0.450909	7.11272	6.27247	3.96869	1.64632	16.6101	8.03727	3.96597	3.81199	13.5696	1.25409	2.16852	2.21256	25.3952	1.47629	0.772972	0.049216	23.1456	11.6854	5.03581	5.16835	12.9188	1.19882	11.0562	14.4768	15.6693	2.43391	0.844666	4.76728	0.958095	1.32531	2.18122	6.36179	2.40795	8.71192	2.03395
6.59765	4.62514	8.15471	10.5077	6.95825	6.01235	13.7534	30.5577	3.14259	4.02915	15.1023	7.42595	2.93402	3.5034	16.5105	13.1287	3.78216	4.90888	4.32963	0.741758	7.18279	4.17926	1.88796	7.5073	3.80105	2.0374	3.03283	0.030576	1.68738	0.738781	1.3586	1.21452	13.4246	20.4391	3.37219	1.55185	3.38702	7.28357	19.8363	22.3828	1.94543	2.91979	1.29587	1.24365	0.358045	1.61444	5.92152	3.12966	4.50178	1.08964
2.10296	2.10163	27.4831	23.6805	11.432	2.60894	21.4092	27.1831	1.51795	2.91427	0.01845	8.83207	0.514392	1.88454	7.33639	14.1444	1.1864	0.196864	5.71698	13.7862	0.183887	18.7031	8.62924	10.5271	5.60455	6.12965	1.25462	9.78311	4.18109	4.2701	2.09302	12.1265	4.10788	5.21944	19.4453	7.13659	3.83109	1.90741	4.42018	29.9586	0.349015	0.441987	14.5514	0.436852	1.654	0.634836	15.1148	0.9366	4.84547	1.79115
1.91715	1.18344	8.66189	2.21576	2.9975	2.21494	3.67737	14.7547	0.403593	0.219011	8.66676	7.35772	0.215809	0.565391	8.0457	6.63735	0.392978	10.8034	9.11329	4.697	9.96627	8.05488	14.5195	13.2562	0.103891	3.97435	2.37297	4.44158	0.451464	5.19406	0.56791	3.22239	11.5456	9.34022	8.02477	1.34484	1.92047	3.50504	11.4102	32.6651	1.79297	3.10294	1.71248	16.319	0.451372	1.49271	3.82838	15.6917	5.95882	1.47166
0.826239	5.27452	1.03289	18.7362	6.66166	9.40465	5.44977	16.15	2.04047	5.49081	1.72639	2.25522	1.22927	6.69122	5.55925	4.99612	2.74414	8.07734	13.9732	5.39238	2.42648	20.5476	6.13033	5.09002	2.34875	10.4289	5.96058	4.33801	0.775617	11.2501	1.52557	4.11837	6.68807	0.596465	6.1353	3.8215	0.130851	6.04912	19.9328	41.8979	0.529804	5.32378	6.48534	7.63557	1.79635	1.08099	6.58981	13.0655	7.80969	4.13713
5.39276	0.807221	2.26098	20.9154	4.60604	3.6831	0.33461	14.8373	1.45038	3.3299	0.252922	3.72435	0.921229	4.13857	1.16624	6.8096	1.76216	0.341519	0.0972	2.32999	0.703838	11.0997	12.1015	3.69897	5.839	1.25323	6.15815	9.41937	3.92855	0.096198	2.53174	9.03978	7.46456	6.13242	0.233797	1.54574	0.93662	8.77471	8.90826	17.134	0.297609	3.88684	8.39498	7.49089	1.70985	4.69298	8.44947	7.43987	9.01324	7.14556
1.81888	0.772105	2.45732	22.706	9.33397	3.81506	0.246007	22.5522	1.32368	1.01337	0.750537	6.77123	0.618186	1.85422	1.07712	10.0991	2.66946	2.04268	3.45475	14.1436	1.19284	8.87225	16.4615	4.80199	4.7961	1.95185	9.69428	7.68246	1.2366	2.02321	3.83297	5.79471	5.69039	7.76188	7.15757	9.90996	2.79906	0.551042	14.2679	45.0398	2.10211	6.10058	3.99719	7.38606	0.046278	3.57194	3.91805	13.7953	5.95698	11.5076
1.09918	2.05678	9.52491	5.08515	4.07564	6.34856	5.62148	7.50008	0.776142	1.62942	5.55955	3.99724	0.667677	1.66434	4.65785	4.15312	9.27008	5.15329	20.089	2.9293	18.6765	2.4249	13.7885	1.66523	0.846901	0.372164	3.36829	2.63471	0.640986	0.976958	7.63041	4.54141	19.6667	11.1283	20.2064	1.08996	6.14074	6.98902	2.82423	1.07857	0.91166	0.758666	4.88063	2.41002	0.539935	1.0305	4.20939	2.52	1.34095	3.25953
4.09337	1.84736	14.6462	8.04353	2.85408	0.522532	6.82838	4.00131	0.063793	0.282058	4.83607	0.90924	0.850908	0.144898	5.28991	0.7573	2.4124	0.952344	5.69031	11.9055	3.57717	7.72297	3.94124	17.5462	1.9583	1.88216	4.29825	2.48536	0.382983	1.85896	3.73535	7.09295	25.8057	3.75603	13.7317	15.9038	1.7698	9.36654	19.0783	19.6661	0.093064	2.19574	3.59414	13.7422	0.225307	2.70283	5.47974	11.7071	4.37545	4.05057
0.418764	6.14372	3.02248	5.98417	16.1544	3.00667	6.70354	16.9851	0.056497	1.15236	1.28944	1.40209	0.377375	2.54926	3.0345	4.58161	0.318383	3.58748	6.58416	36.4247	3.79932	9.26643	11.1253	17.2876	0.195375	1.32103	12.8738	0.15099	1.48143	0.01879	9.17581	7.265	3.24409	33.8543	6.47567	25.9605	2.0255	1.83654	7.3115	22.6088	2.28714	1.89292	0.623925	3.36195	0.046864	0.318441	2.25006	3.93093	8.04166	1.8834
11.5993	17.5127	7.12777	13.3761	4.44057	7.8803	0.739449	4.46754	3.81499	13.2502	6.0275	12.4228	2.43746	15.0634	4.57919	10.7712	0.579474	12.0423	0.299207	1.1428	5.0317	11.0102	5.067	5.87826	1.91823	0.944184	1.34691	9.15073	0.494806	1.33456	2.96833	6.44479	3.59596	23.7285	15.7228	1.16812	2.38651	10.3441	1.06952	6.7233	1.91993	0.512665	4.8538	0.746451	0.369704	2.55026	2.12572	0.372265	0.179044	14.4386
0.311832	1.70742	4.11733	26.241	7.83689	1.4944	0.932678	15.3634	1.91817	1.10114	4.87627	1.09974	2.23889	0.388397	2.53408	6.2125	3.54955	10.5546	10.6322	5.37734	4.67288	2.89855	26.5062	5.86196	1.41272	4.69169	2.62584	2.7855	2.21997	3.41348	7.89529	3.35325	24.6023	40.1911	5.79366	10.5956	3.96435	0.031206	4.72262	26.6576	0.0551	5.21228	3.56263	0.569714	0.880655	5.30105	0.089983	6.47762	2.20852	7.39093
0.007333	3.24393	11.7102	5.87973	3.15341	1.74137	1.33081	22.9029	2.25495	0.724909	2.92468	6.45684	0.993697	0.278413	2.80648	2.98283	0.469835	1.1064	10.4998	12.4436	11.5811	0.55053	7.83756	7.27901	1.11862	4.24784	3.72945	16.3395	0.087705	3.22661	4.36336	14.7659	18.7283	18.7946	9.45727	19.5121	3.59832	5.69699	13.9832	21.7519	0.892246	2.84737	4.88714	10.7781	0.728808	2.80423	2.41048	13.1591	2.11177	0.433034
3.81433	2.24335	5.91111	17.8622	0.694916	3.4479	2.58975	5.27286	1.63724	4.12333	0.523946	3.25368	2.67897	3.39305	2.90323	6.39929	1.85575	3.14502	5.66465	31.2229	5.38575	3.66769	3.8554	5.56319	2.61972	1.47933	4.45162	9.9332	1.38649	1.05004	4.48592	5.5909	5.92171	18.548	12.4249	25.1733	0.117732	10.4412	17.5231	44.258	0.873712	1.78468	1.10653	18.4775	2.68634	2.29152	0.252244	24.047	9.52576	3.83948
0.765146	4.17268	1.43185	30.3822	2.86849	0.703889	4.24573	11.4446	0.330603	2.44478	2.78875	1.64793	1.14559	0.35677	3.34102	4.03939	2.27812	0.634655	10.1547	5.08065	3.13936	0.570546	11.0014	23.1921	0.720032	2.72101	1.00393	12.524	0.518601	0.96585	1.1466	6.20092	4.98929	0.433793	15.0612	2.53532	1.68985	3.38485	3.38715	36.9617	1.44519	3.05698	11.8335	2.6581	0.647462	4.78635	9.80015	7.87509	5.01194	1.73227
0.077592	1.93236	2.36574	11.0228	3.34508	2.24864	1.05088	2.09972	1.57907	5.71194	1.82956	5.67374	1.14801	3.60349	1.20493	3.62915	0.436832	3.68064	2.129	10.1208	1.42398	1.77062	4.54785	12.253	0.939079	2.14832	2.08092	1.87732	0.594079	0.873227	2.83942	2.0871	18.0126	11.8712	0.480158	5.29643	0.17657	5.08308	15.4075	4.68343	1.93919	1.98528	0.546535	0.565045	0.141816	2.23569	4.03803	2.98699	14.286	1.4432
0.884485	5.36431	4.62901	12.0714	7.10373	9.67564	8.07016	11.5645	0.241023	5.66765	4.31127	7.2792	1.23661	7.97038	6.13408	7.32031	0.767138	4.79408	2.67805	16.1975	0.19837	3.92983	4.96921	30.8337	6.04838	9.00184	0.128388	15.5029	2.95097	8.40851	2.46623	16.1082	8.18374	7.13286	2.7484	3.18564	0.377742	1.18334	6.29246	4.81144	1.94603	0.608911	4.579	5.74966	0.240133	0.738776	5.79954	4.32442	6.44779	2.85253
2.26668	1.45424	7.60725	6.48742	3.5933	12.3604	2.30235	1.47402	0.979342	2.14733	4.4688	5.39152	0.223349	6.15764	3.85141	3.64307	5.80597	6.79482	6.54165	5.4515	4.49041	1.63486	10.1453	6.72898	2.28228	5.14516	7.44318	0.328102	2.02581	5.76214	3.6402	0.543823	6.16734	17.1729	2.49591	11.5393	1.15574	1.4496	9.68117	18.5065	1.02846	1.02059	0.662579	1.09353	1.13834	1.86727	2.45067	3.66891	2.4148	5.54411
3.25687	0.048429	1.76924	18.7457	0.952682	1.08666	2.58976	25.8233	1.68221	0.094613	1.66057	17.5253	2.95277	0.137294	3.10879	19.088	1.08417	1.1418	16.6929	8.36946	6.36364	3.44909	2.94407	1.17702	0.931223	3.92175	10.4376	3.51872	0.643364	1.19812	8.77977	3.30123	6.53263	20.5385	25.3152	26.1022	3.34405	5.3158	7.13033	11.1854	2.47345	0.163837	1.77021	6.21179	0.624353	0.21642	0.020983	7.98596	4.23332	0.654763
0.111327	2.97597	2.02967	1.85333	3.96939	2.26558	1.69806	5.5455	1.76923	0.363473	2.77077	0.59246	0.051884	1.47674	3.71723	1.03459	2.18123	4.40463	12.198	23.0222	0.791806	3.65807	11.0733	8.07414	14.6815	1.38182	4.88194	15.7385	10.7115	0.809773	1.22119	10.9234	7.37587	5.84422	4.27856	4.45773	0.970244	4.18451	8.18125	10.496	1.16808	2.1129	1.06496	3.50485	0.771105	1.2067	0.391133	5.17055	2.72009	1.02262
3.28667	7.60758	3.12576	5.06456	17.264	9.80484	8.33057	4.60415	1.85831	4.45511	7.72352	7.027	0.686811	6.88209	8.95854	8.27064	0.16592	0.457484	5.14865	5.44108	6.29892	6.31566	18.1133	11.4892	3.08275	2.40399	4.99156	1.17304	1.56687	3.19858	5.20774	4.70515	6.71649	8.78533	8.79939	7.42142	0.596056	3.0237	8.46537	8.47876	0.692827	2.09217	2.43834	1.5527	1.12355	1.47005	3.09452	1.50741	14.406	16.9383
2.57983	3.77245	2.60695	20.6822	3.14234	1.65749	6.74056	24.5563	1.62929	2.36035	3.80797	8.42579	0.349025	2.64048	5.99064	13.0993	1.73429	0.152395	1.37833	21.3008	0.859379	2.30171	21.6956	21.3749	2.6148	1.75257	3.50377	13.8515	1.25319	0.646178	2.43228	9.20521	9.95825	6.28819	0.190233	9.71664	4.17844	5.0181	4.47805	29.0564	0.439381	1.53926	7.38229	6.95876	1.22883	0.534621	7.03334	8.35434	8.3466	7.68641
0.797917	2.06758	1.61532	34.8173	1.66935	0.494244	4.95001	22.347	0.622465	0.288256	2.66208	7.51856	0.796198	0.243693	5.77847	3.9299	5.67246	1.89734	5.90031	12.7447	13.6074	1.73368	6.96802	10.0632	0.43307	3.80328	0.144539	2.54477	0.720008	3.07163	0.943045	1.28346	10.0501	13.6795	11.5343	2.11372	0.718149	4.09807	10.1103	27.6359	2.32075	1.37198	1.13828	12.4707	1.80031	2.54466	0.45686	15.689	4.19513	1.47088
1.95977	0.599107	2.03284	16.1884	10.8438	0.094873	1.81909	12.2684	2.17673	0.808937	2.87644	7.3081	0.502928	0.868288	0.146285	9.494	1.51868	6.81968	1.95956	9.25059	6.47713	10.1176	1.13077	0.481157	0.355422	1.87427	3.37273	0.755125	0.030003	3.73365	2.861	0.72271	20.2686	2.29397	8.10914	0.768183	4.39705	1.61676	4.53106	2.94105	1.14236	2.98463	2.05405	6.99359	1.99449	2.25618	1.77609	4.72212	6.25284	2.7396
0.60912	1.59915	8.54751	18.4125	18.0381	4.61218	9.53808	19.2325	0.055784	1.09924	0.489502	1.97433	0.412843	0.857414	4.15695	6.89754	1.06198	1.73653	0.044809	7.38334	1.07388	4.86604	5.17148	11.6885	3.13264	5.15955	0.748866	4.27528	1.22039	3.5839	3.55917	0.65321	4.3545	10.8939	2.38275	12.0359	2.10152	1.33952	9.55557	39.5507	1.68403	3.35119	5.10278	2.65229	0.207943	3.87505	6.15848	9.79404	0.489385	0.028645
4.96934	3.33408	6.21247	5.35423	8.15442	0.749999	3.76328	9.185	0.662202	3.77624	1.51608	6.37471	0.801377	5.39478	0.578084	6.42907	1.44808	5.85677	17.5505	13.4707	2.04187	5.56942	7.5647	7.93447	10.5959	5.82712	0.941347	3.82299	4.96038	2.07377	0.813706	1.09945	3.49687	22.697	21.3544	15.8666	2.75225	3.4533	7.06453	4.74511	1.61362	2.0969	6.37371	5.38781	0.495342	3.58743	2.22092	6.44809	14.1939	2.70446
8.21339	0.449674	8.30157	14.0634	17.8333	2.55827	10.5595	3.43224	2.33586	2.5891	3.32733	1.93789	2.38507	1.42737	5.01866	1.09799	1.38413	2.06784	9.4567	9.04453	7.94178	0.837073	2.48547	29.4999	1.86179	5.30211	0.736052	3.8546	1.38401	4.62226	1.44595	8.63027	10.6465	0.858918	9.83272	5.24134	4.94431	2.40863	21.9701	24.2746	2.08763	0.346744	5.10106	2.82764	0.704104	1.69104	11.8512	1.75854	2.9102	15.284
0.885118	1.31035	6.68477	10.3714	2.92663	6.73558	3.352	15.9891	0.141503	2.65937	2.13089	5.62546	0.547917	3.76442	1.00994	7.48626	0.147585	1.07149	1.63306	17.1053	5.98054	0.537117	5.71072	5.46517	0.397982	2.78022	1.45264	16.013	1.45631	2.19059	0.859114	13.2623		3.06983	9.80692	5.92862		8.17383	16.0292	18.0377		0.920837	9.00097	6.67002		2.05944	10.454	7.83974	6.03385	0.181828
3.36297	1.8561	3.03537	24.733	8.02392	4.67639	2.05345	10.2248	1.17268	2.76427	1.9993	0.329104	0.575242	2.41012	0.534259	3.39644	2.9241	13.1155	13.8794	17.9263	2.82788	8.81932	14.475	13.8689	2.47585	14.5607	0.023707	0.035104	1.66684	13.8723	4.7168	6.30986		3.04795	13.0606	8.06005		8.03074	7.62474	4.84569		0.2482	1.6564	0.199226		2.28299	0.811758	0.729455	3.77418	10.2826
3.17192	1.73662	9.65486	1.19716	8.4452	4.93291	4.42763	3.1302	1.99951	2.83412	4.21944	0.213877	1.87145	3.79226	2.89632	1.43032	6.39609	2.58915	13.8202	3.95749	5.30826	3.38999	15.1951	10.3629	3.05838	1.24217	1.97787	0.72286	2.21857	0.771572	4.11427	1.91806		21.1359	13.0269	12.2698		4.03658	8.49256	3.81707		2.08907	7.97382	13.739		2.32735	5.66243	11.0335	16.9431	1.19471
4.02438	7.20729	12.7903	4.11151	12.3617	1.60746	6.85155	0.341893	1.85359	4.08594	7.49535	8.16109	0.999645	4.51141	6.83866	7.08015	3.37388	3.0746	12.5963	9.52954	5.76824	0.356393	8.87196	14.5039	0.582171	0.933485	3.30704	1.19673	0.106278	1.95164	1.41692	2.53959		8.63172	10.0302	23.9076		6.23434	6.11679	23.8421		0.160119	7.00377	3.7462		1.57102	6.34866	11.6888	2.19962	8.82391
0.572871	1.83763	4.72729	18.2319	36.8129	1.50557	3.61506	19.0294	0.847592	1.85448	0.821717	7.40263	0.347372	1.35426	1.48372	11.8152	7.32724	1.01794	2.89279	23.1957	0.635412	0.202575	3.23409	2.41081	11.311	4.67701	2.34648	4.55714	7.20388	3.8153	2.03685	2.9317		10.3445	1.92046	12.8252		5.35027	9.12608	24.5028		4.95182	0.888548	0.138504		5.06265	3.42158	2.87153	4.39996	3.62989
2.8868	0.681729	7.69027	13.7376	7.10859	0.084479	1.29654	20.136	1.62708	0.4204	5.46902	7.51786	0.833564	0.528461	4.50111	9.35179	7.23671	2.02022	2.97233	5.15234	6.84407	5.73338	4.21815	4.51328	2.84792	4.69048	0.612963	1.34301	2.02769	4.26079	0.024015	1.28144		6.74701	5.78252	3.55352		0.109871	5.7541	15.5818		3.31575	0.363534	0.81336		4.0419	1.79999	3.08163	3.02981	15.6928
2.41311	6.38065	2.43538	27.9929	10.2738	6.48205	8.03337	17.9995	0.994271	3.23719	5.97846	7.34473	0.300579	5.08483	8.94875	9.97425	0.66938	3.94841	11.2893	12.7857	2.40705	4.11317	5.92769	9.34065	2.54878	7.25684	8.50999	0.466785	1.22409	1.95827	3.12956	1.72519		10.589	8.01533	8.02109		7.91691	2.78591	2.15566		5.04657	5.93155	14.9213		5.8545	5.17343	12.013	0.511716	2.85419
0.100429	1.89745	1.36041	3.42019	6.98551	1.56571	2.22032	10.258	1.2935	1.68517	0.674112	1.11915	0.297701	1.80817	1.41521	2.67573	1.02987	5.86771	3.19155	12.5422	0.733713	0.201711	13.616	6.38208	1.8302	1.39339	3.92477	0.350353	0.334496	1.7531	5.83612	1.67546		10.4906	0.015726	2.27992		5.08391	13.7553	32.7355		10.746	7.14848	8.13868		10.0578	6.55892	12.386	4.44264	1.94016
1.66226	1.10245	9.06237	2.47872	41.0704	4.789	2.37915	3.84953	3.67824	0.973753	5.10957	7.37648	3.02004	1.77077	4.14027	5.58102	0.664652	1.81005	2.97879	1.93916	5.39595	5.67215	8.46224	7.60967	0.837625	3.94822	6.03208	4.89294	0.656817	3.67212	6.01204	3.7187		12.8888	3.9111	4.71537		0.716721	11.3405	27.6252		5.96057	4.76168	9.7998		5.13227	1.69743	13.7634	0.757954	11.4099
0.481691	2.36821	4.37771	9.75738	2.88374	5.66361	8.20205	12.429	1.75547	0.463169	5.0803	2.73084	0.241706	1.21847	7.4415	0.028625	11.1747	2.04381	7.74715	4.73728	23.0351	4.66751	0.37667	4.40199	2.14499	1.12261	0.31279	3.66336	3.29879	0.787352	0.779945	2.03426		4.88957	17.1549	5.30027		7.49606	10.2031	13.5739		4.9361	2.86238	0.563045		6.14075	0.267233	2.16933	5.75499	12.776
0.438578	1.37707	2.5048	26.8485	2.01479	8.11694	4.91069	32.7386	0.890122	1.26157	0.975077	10.6609	0.270928	1.9784	1.92257	15.9721	12.793	3.6131	2.02366	25.3035	17.1068	3.38004	2.73518	21.4585	0.14581	0.021384	1.015	5.26939	0.844046	0.616966	2.36921	1.52508		36.1372	7.55971	13.8565		2.61248	17.3229	1.26845		2.46456	5.1989	9.86057		3.28868	6.45042	7.131	8.54388	3.93568
0.28757	0.078163	0.196152	10.2486	3.91119	2.15792	8.50315	11.9645	1.74111	1.95934	3.08178	0.999126	0.314819	2.1777	6.82205	3.40569	7.14803	2.22771	2.59776	1.01347	16.0397	2.37935	4.52583	0.226286	1.51972	0.110904	8.20506	1.8486	1.28673	0.062946	5.66958	3.09413		15.0327	12.3581	20.5729		4.75933	15.694	21.5774		1.92571	6.87959	9.98928		1.64106	2.24225	12.994	0.046191	1.87128
1.01671	1.22907	2.04265	2.4118	0.774201	0.426671	1.49136	4.48416	1.53429	0.750336	3.44912	1.2427	0.115921	0.035969	4.90491	1.313	2.11771	12.3675	0.342928	17.6498	0.466706	0.42613	2.06027	3.37354	2.1793	6.41402	2.74961	5.99045	0.876236	4.64424	1.78883	8.36863		21.2055	20.2072	10.357		4.6437	13.7549	17.3631		2.79385	10.698	7.85334		3.62908	10.177	6.3012	1.65774	2.25508
5.84306	1.04965	4.23984	4.56401	11.3365	0.468388	4.09722	23.7374	2.01309	1.65972	3.41271	1.07997	0.810155	0.62648	3.01421	1.29324	2.11525	1.26627	3.12179	23.9788	5.93603	6.12789	1.91669	12.2637	0.562	4.21341	3.94233	8.1834	0.318001	3.9138	1.54513	0.933355		7.51659	10.5963	14.9686		9.2643	16.7193	14.9607		7.33112	5.29573	11.1036		8.80942	5.49756	9.6471	10.6646	1.19939
2.0983	10.8855	1.7812	13.6541	2.70848	8.50209	3.45081	15.5298	1.75089	4.29012	1.34703	0.229327	1.53117	7.06105	1.11292	3.11946	0.302357	0.640908	11.9619	27.7222	1.93393	0.189745	10.5667	26.7522	3.5066	1.09462	3.9836	5.0198	1.45533	0.763989	5.14965	6.41867		18.0769	9.82273	6.01841		3.04005	3.2305	5.29466		4.00146	8.67093	7.29531		3.3346	9.5048	5.60639	3.09233	11.5684
0.619291	2.84215	1.05816	15.2621	1.17041	2.5092	1.05615	2.98816	0.12049	1.2774	0.046294	5.64275	1.28178	1.09782	0.74119	5.4896	0.22815	0.584802	0.021452	17.8812	0.44281	8.02909	4.00947	23.6308	1.00547	0.06654	3.4327	0.550796	0.671746	1.21777	2.52473	5.83003		14.2809	0.137045	7.0895		3.60994	5.3734	7.54415		1.58888	8.74182	10.2563		0.201353	8.34017	9.46432	4.20907	1.1752
1.13723	3.15574	3.73622	27.9119	5.20526	7.71187	3.43254	27.7443	0.957036	1.1524	0.269988	3.5127	1.77012	3.86029	0.009188	9.6176	2.50318	6.62736	13.9578	43.3807	24.9553	8.55455	5.10763	19.5922	1.52645	1.25638	2.10843	5.32512	1.36526	0.239889	0.472968	13.2153		11.6112	20.1481	7.71356		0.658321	0.911423	14.0872		3.40528	0.345358	1.8306		5.42776	0.623547	2.14822	0.046341	2.9656
2.76645	1.40939	4.0947	15.9098	7.03152	1.83787	4.40818	10.6612	1.25878	0.197865	1.82032	1.01124	2.17917	0.844061	4.42219	3.28549	0.858779	0.932843	5.51192	22.5707	4.37313	0.203585	0.712704	9.14269	2.30207	4.46909	0.729132	5.01699	0.865932	3.31534	0.56031	0.044943		2.30129	15.5056	14.6746		7.11662	7.87114	1.17448		4.27795	0.844021	3.37874		5.26796	0.15617	0.80189	9.77868	5.89754
0.092342	3.32532	4.40455	9.74139	0.813245	2.28932	6.21184	2.31966	0.555143	0.589074	7.77798	16.3785	0.628647	0.940575	4.02025	12.2314	0.545471	0.940364	3.14497	0.442746	1.74025	6.90095	0.620514	4.29143	0.014641	1.62206	2.82648	13.3042	0.43769	0.756241	3.08394	10.9914		7.05891	18.9558	6.57019		0.945837	5.92752	40.9132		5.73942	0.109616	46.6935		6.86202	3.62185	45.9521	15.0214	10.7974
2.03489	4.89032	0.010971	14.4097	0.3567	6.95114	6.45508	12.1269	0.21967	0.840502	7.35314	19.356	0.809875	2.50482	6.91812	20.9687	0.045853	3.98392	1.38509	23.7844	5.52443	0.669189	0.356986	34.7683	0.879128	0.782124	2.3314	12.2128	0.938531	0.618403	1.46312	17.0033		13.6136	23.2603	6.75548		9.39388	4.38849	3.68714		0.891939	7.45187	0.13265		1.13398	5.32444	1.54975	9.19358	1.08919
0.77453	2.79977	17.9812	17.4243	2.56164	2.35582	20.0603	27.2535	0.529777	2.63826	24.3468	1.75231	0.803222	2.54969	25.5211	4.03393	0.774533	8.31698	5.4002	18.5338	1.69671	5.07133	5.41896	16.2319	2.08038	2.03102	5.90207	6.92647	0.820831	3.12292	3.21957	7.81196		27.1978	14.2372	6.37851		1.39309	1.08468	21.058		0.36515	0.765969	6.85558		2.41255	0.711948	10.8274	3.18758	1.56943
0.049643	4.67574	3.86997	14.296	0.654821	5.94945	4.05752	12.4747	1.21154	5.51516	1.64097	4.87037	0.501706	6.04401	1.56605	1.77885	0.136213	7.24181	0.119302	0.03337	3.05459	10.2786	9.39478	14.581	0.505507	1.0967	6.60182	1.28496	0.910008	2.55586	2.76648	1.83423		35.134	11.1204	8.66039		6.11928	15.3033	12.4826		5.12363	0.287617	22.6834		2.67123	1.54348	21.7999	0.785912	7.38821
6.80006	1.70851	7.2702	8.60592	12.6758	3.09379	2.9814	8.69959	1.99392	1.48473	4.59338	15.0527	1.89354	2.61022	2.69669	10.4729	1.29014	9.29849	2.40393	7.12285	3.06536	13.3661	11.4161	0.67004	3.26724	0.205833	0.432507	12.1333	1.24356	4.94414	2.44073	9.52267		17.6239	6.61598	9.27037		8.00305	2.27712	0.782004		1.94988	0.679958	16.6579		1.54114	1.33198	13.4633	0.306938	0.582266
1.40161	1.75694	11.5481	1.03838	4.76267	0.329289	6.03994	4.30954	1.96345	0.714202	1.39228	5.08593	2.51688	0.755804	1.4055	4.57971	5.33277	11.0167	5.98868	6.64778	2.8754	11.2346	0.929379	15.3945	0.434749	0.967265	0.9868	3.67503	0.628493	0.107825	1.67623	3.01591		26.6614	9.85516	7.76059		2.43045	11.7095	22.5358		0.161529	0.178298	9.05074		2.25826	0.66081	11.4435	1.34892	0.95803
2.61153	0.448121	3.64773	12.9428	5.75652	0.199679	0.698389	7.24499	3.37719	1.00887	2.55084	1.63238	3.2584	1.12459	0.638128	1.78191	4.00208	5.9783	9.81187	3.10083	0.941949	6.04401	0.502214	4.02857	1.85354	3.31879	2.54341	2.22688	1.48702	0.932992	0.132132	5.1523		11.6988	7.44861	1.16871		2.53057	0.94689	5.34063		0.497434	0.760238	1.79529		1.27846	2.40367	0.261668	0.505306	7.23325
0.854855	4.47577	4.12237	6.32336	1.91009	4.05079	8.02748	3.91297	0.519969	2.49724	6.06054	2.72948	1.10338	1.674	9.21618	2.84249	0.541294	0.937275	0.67843	0.415585	6.75396	4.77795	0.872038	2.39602	1.67504	3.21266	0.736517	1.73429	1.61187	3.51787	1.23742	1.18599		14.1895	5.4028	27.4262		1.49899	6.51915	0.248875		0.503651	4.10334	6.43231		1.99168	4.70242	3.30534	5.65612	8.18305
5.16233	2.06211	8.28427	16.4885	2.66595	0.37829	0.246489	5.62918	1.34072	1.11229	2.95402	0.618984	0.249442	1.28493	1.2796	2.13876	1.71195	0.351504	8.80405	6.52245	3.40502	2.90262	2.34167	15.7227	2.52344	1.20259	9.32018	5.7767	1.37129	0.009001	7.2297	8.33307		14.8036	16.1122	11.0848		1.37791	14.4951	24.6372		2.80816	6.20796	11.1753		1.91891	9.30019	10.3096	10.9566	10.5476
0.693166	3.15626	6.02313	3.32949	2.12482	0.308586	1.34403	3.31682	0.574477	0.671939	1.62311	7.95965	0.3562	0.446123	1.75541	8.19635	2.75113	2.02509	1.43144	11.3242	0.790491	1.26319	6.39036	20.7527	3.07554	5.09527	2.53768	7.08226	1.39418	4.7406	1.57905	0.009958		3.38011	5.96081	5.09899		7.33431	4.62273	6.33369		8.11935	17.6517	0.978712		9.96681	17.8259	0.509672	16.7899	9.7998
6.39843	2.54028	0.406574	0.632927	1.03812	2.96731	1.48393	0.556606	0.84036	6.36895	0.313048	9.09614	1.6786	6.83532	2.49104	8.96354	4.94445	6.87849	8.77573	0.583706	4.45313	5.81285	4.39606	13.3223	16.9273	1.30427	0.425215	2.25126	13.282	0.654188	0.647612	2.00209		6.73983	18.2804	4.99067		0.185609	18.4516	23.7136		3.46823	8.06052	7.47434		2.89131	10.7126	9.43168	6.35671	0.472779
3.93769	2.13431	6.37853	30.4198	8.43431	0.583766	6.48998	11.6024	0.533484	0.035202	3.25739	7.77638	0.674819	0.98979	2.2679	0.499483	4.86111	9.16313	5.95003	18.7435	0.304019	1.39311	5.25908	21.6887	1.25212	2.85584	1.04821	1.90396	0.948301	1.5632	0.319197	7.62196		16.8199	17.4436	4.38374		4.89943	2.6299	8.76457		5.00094	1.40813	0.76246		5.26336	1.51293	1.11741	6.80229	2.84175
1.52406	1.24761	16.4242	10.0017	2.7844	3.31732	5.54416	8.18729	1.0419	1.08678	8.95838	1.93943	0.317921	0.240071	12.3198	1.79763	0.286938	5.50295	7.40289	19.8661	7.65195	5.43433	7.0918	20.445	1.8809	1.86182	5.1675	3.12328	0.90545	0.168002	5.98288	4.31595		0.050238	26.4036	16.173		3.38693	12.7768	5.00993		0.957697	5.09757	17.4781		3.06688	5.0534	9.59529	6.11308	7.77095
1.24636	0.60594	3.66427	2.59192	4.82385	0.75562	11.4881	5.78569	1.86675	1.92191	5.8398	2.91188	0.293135	1.905	7.59003	3.20375	0.231961	1.69481	10.1885	23.1137	0.963406	5.38568	14.6388	22.1339	0.784593	2.41884	0.95763	7.90901	0.616661	2.57821	1.99468	12.217		13.685	5.14931	2.90368		6.46947	8.88585	24.0798		10.8071	0.371869	3.04313		11.8803	2.58514	0.32256	4.61522	2.76418
1.73257	2.08967	5.47937	2.96573	0.763026	1.82274	0.739845	6.07195	0.021479	3.13519	0.69448	3.18642	0.814311	2.93373	2.32605	3.38209	2.65028	2.41791	2.09854	2.55235	1.72331	4.1603	5.19749	2.00433	1.73287	0.713722	1.55553	12.8423	0.670598	0.106355	3.00087	9.73193		12.6941	14.4441	12.3493		5.63192	0.902286	54.2589		3.02539	6.56176	10.9816		4.74803	4.91016	16.6166	11.0816	11.8665
4.9155	7.66127	5.25765	22.0838	7.59487	5.20997	6.58138	19.8202	1.47711	1.84597	5.38242	1.09343	0.192802	2.63997	7.02789	4.76907	0.176095	4.59167	10.2653	5.89395	0.419481	2.80936	7.1628	5.49034	1.30581	2.57026	1.25083	4.00712	0.028257	3.91947	1.08387	1.61654		5.84523	6.71928	0.955707		0.050675	9.04545	30.6674		0.757311	6.03109	6.10391		1.33486	5.45124	9.69263	5.97434	5.77991
1.18453	6.92434	3.45187	39.3262	0.20187	11.6663	1.60855	9.03778	0.72736	6.37403	6.85627	5.02043	0.105046	9.22123	9.02551	9.22393	1.59911	2.0572	12.71	15.204	1.99173	4.56568	12.5317	0.68141	2.01349	4.29966	1.18052	3.4091	1.25066	4.7091	4.89893	2.77247		5.67326	10.0605	16.1854		2.29138	9.81552	1.85048		2.08209	3.52965	2.96389		3.59377	3.75978	3.33274	3.19348	5.6294
0.691087	0.116295	0.202572	12.9346	2.03915	1.27145	3.05616	2.643	1.45824	0.040863	3.50174	2.44776	0.057958	0.262851	1.96706	3.47797	1.49312	6.54692	19.6198	1.28445	2.79629	6.11068	15.4825	0.274578	1.8388	0.249676	1.25879	0.35922	2.74563	0.067397	6.1708	1.95974		9.98188	5.56553	21.1007		2.22013	11.2489	1.93481		1.7042	2.8328	5.87271		2.75311	2.93486	2.99799	1.93053	1.05704
3.53937	1.81609	0.591739	16.2086	5.55583	1.82719	1.44854	24.3565	1.62323	0.326481	4.47541	7.7733	0.115138	0.206537	5.94602	11.7625	1.07267	14.6932	8.10893	12.2529	0.94968	12.7805	1.26523	19.4962	2.85571	3.68049	2.0749	6.49252	1.54505	4.50564	1.01615	0.100386		2.13919	1.81841	2.16506		2.59709	1.93338	13.3245		0.999397	5.50925	3.87325		1.27109	5.32878	4.49319	2.5288	0.624752
1.30951	1.05357	7.23786	8.92823	1.84504	3.06654	0.617837	11.5504	0.863419	1.8153	0.615267	1.43771	0.101397	2.93782	2.11749	2.66763	3.7827	1.92708	5.19193	22.3317	2.44208	4.24331	12.6351	54.7603	0.947077	0.099819	9.12931	5.00313	0.472982	0.765144	7.30329	15.9347		0.301386	5.47221	20.7192		0.200328	6.74455	21.8358		0.211343	10.1243	9.99339		1.73498	10.7747	13.7179	9.9002	0.550415
6.69133	4.64986	0.556635	8.78351	21.2779	2.20531	0.197052	15.8096	5.13083	0.586415	0.693807	3.10335	4.23159	0.958059	1.20102	5.2692	1.44078	8.91201	11.2221	1.90583	6.18625	1.69915	2.97491	2.17529	0.722464	0.028369	10.7817	3.7701	0.354489	0.636471	10.3337	2.38754		2.2041	20.407	15.4093		7.09098	3.73741	37.241		5.318	0.53518	0.264975		0.786624	1.37598	8.91895	2.28484	1.23599
0.688567	1.10726	0.175187	11.9114	0.004212	2.94608	4.09625	8.73824	0.812502	3.10235	0.891403	2.55049	0.267945	3.07167	0.271383	3.64517	1.79292	6.47386	9.86866	18.7846	1.97717	8.12467	13.5106	18.1809	0.098991	0.019052	0.09282	3.08877	0.682822	0.34262	3.50928	8.64152		11.2686	18.2367	9.55986		1.52432	5.42649	6.47939		1.93633	0.901935	1.526		1.48053	0.957502	2.07043	7.08406	1.56961
0.582313	5.09649	6.56002	5.28117	1.72112	6.43778	0.353439	3.79146	0.592385	3.03382	2.03495	14.0663	0.334147	6.92146	0.675769	10.6663	1.04217	1.17841	13.4004	14.393	2.81395	2.35487	8.58173	7.13289	2.02199	0.34043	6.47156	9.76644	0.913514	0.235169	2.40137	10.9609		17.5361	20.9492	10.9759		1.28838	9.7706	23.1579		3.7728	6.17859	4.62393		4.34321	5.53829	8.37214	1.52368	10.3269
1.66898	2.55364	1.2163	4.56919	17.3202	5.421	3.05861	16.4414	0.187349	3.06954	0.066907	13.1637	0.840506	4.27419	2.75599	8.37953	9.35776	5.04256	1.79539	9.89779	9.12883	3.58771	7.57519	19.8739	1.50772	0.558412	0.989226	6.88795	0.8279	1.31917	2.02564	0.809225		12.1425	6.03503	14.1549		2.08348	9.16084	21.9721		0.983117	0.812888	0.996785		1.01504	2.23775	4.57455	3.80269	6.59868
8.45991	4.67512	2.10914	8.72856	8.10773	3.34319	0.622347	5.8791	0.636052	3.42088	2.10359	13.1989	0.021512	3.87886	4.9177	11.3788	0.354712	1.16197	3.62949	3.01446	11.3485	6.042	0.098728	15.5921	2.21153	0.681827	2.66581	6.12575	1.09407	2.35601	3.32039	2.64138		16.4458	10.6391	6.79016		10.0669	1.33845	13.1349		0.805119	6.11487	1.534		0.328055	4.61078	0.875324	53.5164	7.82835
1.29209	0.799067	8.12646	11.0873	1.40414	3.35841	4.01171	11.3453	0.732165	2.57936	1.47677	5.77952	0.044058	3.07885	3.58378	6.08565	3.52444	3.58087	11.427	23.1026	3.70919	5.30793	9.87456	13.2865	7.44839	0.963715	5.88998	1.11931	4.30215	1.92993	7.77795	6.60858		29.9252	1.86736	35.8292		1.18755	11.375	33.2916		1.11146	4.66018	12.288		0.947286	5.54451	18.4903	8.90499	4.53299
1.33206	0.479715	1.01979	18.9261	8.21112	0.6352	3.4232	3.24064	2.10015	0.022738	0.02664	6.58548	1.46446	0.484147	0.306822	4.30543	1.36274	6.98767	10.9383	13.4745	8.49774	1.80053	8.04306	17.1872	3.69787	3.16162	4.48983	6.62975	2.93819	1.80686	0.943086	10.7894		16.4771	6.74234	3.17599		3.19054	5.10144	14.2434		1.50894	7.39194	5.76018		0.22375	4.4476	3.55227	4.71722	5.81759
1.55204	0.331546	2.86061	11.7119	4.49423	2.06646	0.338556	28.4176	2.86227	0.683561	0.185189	4.53564	2.93067	0.904892	0.025113	0.932942	1.34112	11.0573	4.85841	10.2969	3.97358	2.059	8.81223	17.1258	0.304389	6.90591	6.66126	0.61606	1.28857	6.96993	3.58283	3.06872		1.00172	16.2578	13.9728		5.01694	1.09568	25.5298		2.53631	3.88264	20.621		3.90017	1.71791	21.1472	0.304367	3.50637
0.63045	4.58966	6.98569	32.901	4.03328	5.75398	8.64836	5.70636	3.40363	5.80714	6.18802	0.62656	2.15878	8.11654	8.97325	0.913066	3.58407	0.028667	7.87136	26.1723	5.25106	0.580837	11.0742	22.7492	4.53604	1.8445	3.48506	27.3545	3.37882	0.658757	0.76559	25.5586		13.4426	14.6806	15.9451		0.664973	9.74023	25.5651		3.09132	11.0729	5.78677		3.01717	12.2135	12.6212	6.06717	1.69682
0.389496	2.34724	5.48005	16.2715	2.452	0.414511	2.56058	14.097	1.24062	1.70776	1.24863	3.12904	0.132503	1.47742	1.40029	0.300616	0.678432	1.14694	1.65578	6.06378	7.9461	2.45789	6.00128	7.24088	0.397133	1.14091	0.702414	2.39918	0.074907	1.47334	1.88914	0.95552		0.220313	9.93012	4.7294		4.32448	15.745	17.067		3.48095	9.45535	0.336938		0.315673	9.54359	0.287808	1.07956	6.07632
0.618713	0.411598	1.4401	21.404	4.16636	2.55238	6.58943	36.3454	1.85267	3.60115	1.34137	7.96311	0.845381	3.27565	3.38259	13.3636	0.360813	2.05344	18.8217	6.28757	4.21942	3.69711	11.7881	1.87249	0.758489	0.280246	0.151053	8.22801	0.409419	0.772138	4.38618	6.64751		1.01899	2.73104	9.73415		1.96709	15.1651	27.6778		0.157332	1.19944	3.82298		2.46428	2.93099	7.29934	13.6494	3.89368
2.06421	1.69651	24.514	28.3421	5.99878	1.46138	24.6891	11.0638	0.495502	0.821817	22.1046	0.883485	0.386176	3.60728	26.1302	2.70785	0.015826	4.56129	7.04051	19.1787	4.80129	0.806879	6.24719	20.6575	2.68054	3.65329	4.26284	4.27694	1.59845	0.999652	3.69169	3.0984		13.0593	0.929669	11.5271		2.28929	9.60227	32.4883		1.56237	4.4189	18.4971		1.86841	4.6245	18.9075	1.35135	0.775434
1.14548	5.14067	6.84914	25.7664	4.0866	11.4784	10.328	13.0464	2.596	2.09906	9.19934	4.72006	1.17751	3.12493	11.1966	7.92332	3.16566	0.84953	3.60659	20.9767	9.4962	4.7971	1.64944	16.8213	2.52429	2.23664	6.35902	3.50209	0.987494	1.93164	5.05824	6.5477		12.2674	4.01806	15.0723		7.49081	6.70301	32.3721		3.436	0.571302	11.0975		6.14384	0.754953	14.8922	3.8599	1.95007
0.730056	0.320787	12.3514	2.589	1.74313	2.04197	6.77183	1.2417	0.250826	1.04277	2.71041	0.70228	0.993849	1.22546	2.24753	1.64558	1.73847	4.27317	9.10784	21.1053	0.300273	6.56025	4.07036	22.7051	0.535793	12.1143	3.11188	4.06398	0.6996	9.50753	4.04867	2.77612		3.73389	10.9141	4.14929		4.9501	8.80706	22.8059		1.59391	5.06262	9.10021		2.39619	2.992	10.269	4.08164	0.881652
0.109885	3.04234	9.56153	8.46569	4.54256	5.3997	6.70557	9.66029	0.636053	4.65177	7.82536	2.15043	0.212525	5.01359	9.87399	1.56917	2.98941	4.19028	11.1719	3.66957	1.24619	1.32096	5.28541	1.79717	0.340699	9.95471	0.496698	0.2788	1.32128	8.54984	1.71795	1.92245		13.7959	13.4506	16.6772		0.568727	11.1294	12.89		3.53278	3.51311	4.70479		3.80888	4.06203	1.53559	5.79538	0.710185
3.14488	2.80294	8.42728	5.78367	10.0754	6.89293	11.3739	3.52903	3.98102	0.576814	7.64795	2.85149	4.88583	1.91346	10.0633	0.901946	2.21582	4.85956	13.6006	41.2828	4.09176	2.90068	8.19206	17.2077	1.05072	0.900667	2.36304	7.67789	0.388147	1.67369	4.84547	12.8307		9.6476	24.6718	1.09415		3.24531	1.63656	42.7416		0.214832	0.64736	12.106		0.560458	1.71967	16.0155	9.03862	7.00066
4.00355	0.931232	11.4076	16.327	1.07995	1.44517	7.82643	14.1345	0.322457	1.09116	12.4612	9.28557	1.49583	1.11546	13.7781	12.4131	1.3358	2.29835	3.3382	1.5579	5.92776	3.45513	2.1807	0.346624	1.76793	3.70962	2.64008	3.55304	1.12275	2.08597	3.26135	3.77496		1.08767	9.85543	6.82563		4.95031	0.240622	17.9717		0.043364	0.711632	7.83081		2.2813	1.47813	7.52771	7.03577	3.10174
1.15199	0.374991	12.2193	9.9611	6.58475	2.95943	4.65566	40.7359	3.62347	0.575595	2.88061	5.19278	2.57866	0.43281	0.887232	10.4896	1.77821	4.49045	4.9644	18.1658	4.24835	7.53894	0.825676	13.6496	1.88704	0.764657	4.52096	9.49123	1.30344	0.748313	3.78211	3.25835		7.38414	14.9354	4.06658		2.39318	13.1467	8.87352		2.7834	0.4491	1.92651		2.53499	0.347046	1.92958	7.08186	5.7173
0.245239	0.433746	7.55115	4.93441	2.23439	1.1238	6.12508	4.3604	1.21379	1.4936	2.22285	7.41136	0.015591	0.768334	3.97403	5.72351	2.38704	4.6812	4.89576	14.2017	2.89663	2.52901	9.39628	16.3978	2.37925	2.43752	3.81448	3.0381	1.87862	2.08202	3.47019	6.50561		13.9442	7.09365	1.69555		4.60666	1.16645	16.6329		0.562424	0.109698	1.3664		2.72659	0.228392	1.44894	4.40503	0.680302
0.37069	6.05983	3.61792	18.4585	5.02266	4.32708	6.49036	7.2339	4.42964	2.03638	4.14503	5.64758	4.17843	2.67993	3.07507	7.2963	3.38965	0.500614	4.00477	6.39201	2.25973	0.321933	1.16909	11.8353	2.29423	1.99589	1.49808	0.19694	1.52951	2.49082	1.41082	1.65322		24.7275	9.16364	6.29804		1.35908	13.2019	48.7052		2.39614	1.75054	0.086018		3.04033	2.65737	6.69936	1.8423	0.963686
2.5045	1.88345	6.5199	13.641	0.761839	1.27081	0.440592	21.151	2.57663	2.94915	1.15616	4.23996	1.48198	0.013667	0.907615	3.02104	0.241641	1.84261	1.10778	2.19008	6.37552	5.34033	3.00686	9.75806	0.824125	1.41532	6.55899	8.17404	0.968348	2.7482	4.61141	8.15852		17.4003	12.2402	7.93054		1.10119	9.18306	15.1866		0.809752	6.37359	7.8559		1.46431	5.78107	6.1517	0.890379	4.58623
3.39415	3.88669	0.534418	2.92218	5.904	2.51274	2.8449	3.46422	7.16365	0.341699	0.623003	6.74373	6.95312	1.57411	2.10608	4.82151	2.24441	4.8833	15.9151	19.8369	2.72691	1.82649	3.94469	18.7821	0.941985	0.349523	5.26786	0.073392	1.92791	0.588662	6.58904	4.33826		12.9846	7.26886	30.509		3.39258	12.0883	18.9917		6.6571	2.33184	18.3797		2.56809	5.08372	15.3463	5.13966	12.2601
2.84089	4.20772	3.15733	13.5465	1.68245	0.190513	5.41357	7.08309	0.044101	2.75935	2.59134	3.88903	1.156	1.37657	2.17849	4.60392	0.454882	0.677045	9.99216	25.6034	3.19703	0.392331	5.25306	7.62382	0.364564	3.577	0.957963	2.00068	0.654016	2.41087	1.80821	5.31717		2.33239	8.9955	4.60328		2.70415	10.7312	1.60935		3.49284	0.206812	2.08545		3.32117	1.63026	0.29842	5.82524	1.81996
3.20793	9.12852	0.955233	17.16	8.85725	6.66682	1.7043	0.287963	1.67387	2.53457	1.99814	9.25699	1.36704	4.12503	0.724213	6.98981	0.084797	0.272303	5.03519	4.28802	1.63304	5.36564	0.061594	1.02263	3.55594	5.82324	1.94052	8.40756	1.38165	2.85426	1.38674	6.29502		3.34576	5.14325	10.0377		4.66055	13.1643	17.6181		3.38697	1.00555	3.26287		0.541616	3.21743	1.42036	0.813672	11.1748
0.324448	0.971597	0.719992	1.17328	0.727918	2.1129	0.42473	12.7843	0.863061	0.55166	2.51544	4.14578	0.517763	1.74436	0.253026	5.39295	5.51251	0.129703	11.0801	9.73897	0.902579	3.4876	1.46325	13.1813	3.28367	0.131074	4.86376	3.64528	1.72593	0.347162	4.85529	0.17714		10.2416	15.3103	20.986		1.91624	3.67497	10.1915		2.7009	4.82571	8.73869		4.61272	5.28036	5.46115	4.43041	15.4843
2.96932	0.463971	8.44138	16.7923	7.15064	2.29559	3.39346	15.4395	2.13489	1.70505	8.47083	0.661201	1.3548	2.65296	9.45693	1.85058	1.38573	4.54276	0.29321	11.7389	1.23291	1.39053	5.93916	5.41592	4.05021	0.520298	1.63058	2.71971	2.06754	0.732534	1.43236	2.82632		7.2452	9.3843	38.0816		9.67273	2.93664	43.1671		5.03967	3.02798	32.6597		6.84074	1.32734	34.0254	6.62407	2.70946
1.0998	0.15882	5.04524	3.20203	6.39747	5.42366	2.65645	13.8241	2.30987	1.51954	1.56886	2.33677	2.91901	0.65176	2.40431	2.29345	0.48931	1.9462	9.733	16.575	2.36457	0.313428	8.74047	21.3202	2.12661	1.42878	1.77964	2.76837	0.971557	0.431791	3.55404	4.01364		7.23497	14.9202	8.43877		4.45208	12.7511	12.1071		1.35428	7.01355	11.2719		1.81926	0.209912	10.2691	9.6786	10.0224
1.51	2.26667	6.4075	22.6846	0.132531	1.15695	5.47447	20.1165	0.69452	2.19289	2.59558	12.5577	0.33699	0.955325	5.21628	13.8078	2.25043	5.00554	10.7869	20.765	6.61316	2.31228	0.796536	18.6246	2.1754	1.56876	1.40103	2.42794	0.537541	3.00355	2.38085	7.46114		7.12906	20.1098	7.09809		3.0793	6.98827	4.77726		1.06295	2.49857	2.61482		0.197085	1.26783	1.1996	7.66722	4.23292
2.36626	5.86231	2.57769	0.017256	4.71642	10.0167	4.35384	4.27259	1.67531	6.89809	0.043886	8.50268	2.80349	8.60148	1.81055	9.40015	0.647105	5.62546	18.3743	11.3017	1.58208	0.677068	6.69794	2.82317	0.889643	0.936936	5.2946	4.74789	0.343251	0.635004	0.589748	2.65038		6.00451	8.96646	20.8477		2.18003	22.8479	51.4117		2.67635	7.47924	8.71045		1.34029	8.86244	15.5318	5.63891	3.33822
3.92792	11.9511	2.43947	22.8681	3.71612	15.7834	2.68498	35.9017	1.32465	8.51743	0.998422	13.9384	1.19172	11.9647	0.181724	16.9595	6.37856	5.05385	19.2832	10.3959	0.198745	1.17028	1.23683	6.35231	1.73982	11.1843	3.31687	0.473518	0.321704	7.42632	4.19322	1.37139		8.07156	1.25839	22.6137		2.95564	5.00809	26.8437		0.167132	3.3029	2.2609		0.4098	2.60838	0.46196	0.863082	1.21032
0.474801	5.89996	5.77264	15.5505	1.28873	6.47234	4.09987	1.54048	0.387885	0.429029	5.87409	0.44186	1.9562	1.5358	3.44832	0.487164	0.763754	0.640956	9.04981	23.1393	0.901563	8.47434	1.83362	34.1457	1.19402	0.86412	6.58665	18.0597	0.713644	2.62737	5.77673	19.854		32.0969	25.1137	14.984		12.3302	2.81602	1.25568		3.741	2.24106	17.2737		3.4111	2.68858	10.4725	0.574185	5.50055
0.077657	2.50039	7.69837	11.8381	0.247885	1.31323	0.480175	19.6153	1.66165	1.98446	0.270014	8.26999	0.246739	2.60831	1.42694	8.63186	0.974793	8.57644	6.78365	3.01238	2.19487	4.50633	2.53267	15.2728	0.939014	0.994853	5.32155	1.65711	0.087964	2.16554	4.0983	6.127		2.12747	11.9709	21.9616		7.16334	12.4603	15.4119		3.74845	0.40842	5.56286		5.34513	1.09531	1.84711	2.32938	15.0314
0.482663	4.21211	3.18488	6.74747	16.506	0.109226	2.40669	4.67131	5.04648	0.700069	2.04173	1.64755	4.83163	0.17958	0.125055	0.51033	1.89501	2.61775	9.90706	26.3186	2.00323	0.77458	0.223372	26.5695	0.113976	2.80332	2.67192	0.686263	0.464925	1.62814	2.55945	8.54166		3.98289	13.2934	20.7077		1.09541	2.78929	34.2048		6.60659	6.96092	12.9218		4.59123	6.89081	11.0105	8.7795	7.5448
1.76002	1.94822	3.90803	4.71527	4.38159	3.57116	3.49463	4.88178	0.458355	2.20353	0.551745	9.41989	2.01488	1.72058	0.434291	7.66481	2.08521	3.36582	4.74961	39.3139	3.99933	0.50169	1.47196	17.1088	1.6124	7.55487	0.56346	6.5285	0.759119	5.41716	0.315366	11.2828		20.3493	15.1616	2.60078		0.407244	4.13525	35.7881		3.17448	4.83158	12.9339		2.88938	4.57444	14.569	9.13828	14.6258
1.14502	2.17426	3.16647	7.73914	3.62291	2.45309	3.28765	8.25229	0.685116	0.456147	4.30182	6.34709	0.942056	1.30788	2.49417	4.46037	0.716441	2.0861	15.1869	13.2442	0.407578	6.59175	2.15011	2.8086	1.3807	1.73611	3.73513	8.10939	0.3764	2.19903	5.09699	4.30688		7.33821	17.2268	4.99796		6.20964	4.5203	15.695		1.40326	1.70721	3.51119		3.09458	0.863305	1.44794	5.64887	0.21082
1.34242	4.00521	11.8372	5.00682	5.92298	2.05937	10.742	0.177536	3.38474	0.479019	5.56864	4.90675	3.5126	1.28333	7.91179	3.33601	1.38056	2.03211	5.41523	9.428	5.95471	1.45067	1.16908	7.47968	1.39053	0.875662	12.8192	4.2832	0.126899	0.371078	10.2661	0.277596		10.2884	3.26994	15.3434		0.025529	9.93064	12.5582		0.478452	3.45208	6.30816		0.332345	2.23493	9.99772	3.71251	0.765101
2.37201	0.471082	4.20688	5.94614	3.7736	1.13899	2.01834	10.6525	6.11712	1.35869	3.94464	5.3348	4.79545	0.956924	1.20048	4.78447	3.10176	4.99479	9.57248	7.42665	10.4129	4.74281	8.6358	12.0616	1.65817	1.96995	0.43492	3.88698	1.40934	0.13839	2.03051	0.778782		4.24909	6.4735	25.5295		6.47634	4.70305	6.16839		1.69437	4.15214	5.98212		2.52557	3.78798	1.31734	7.22748	12.8347
0.804115	1.93066	8.02729	17.8232	2.54044	9.47184	4.23446	7.89713	2.24624	0.916544	4.33675	0.069433	1.46165	0.891312	2.78651	0.728407	1.43752	0.636801	3.35496	5.17542	1.62151	5.86713	3.39769	3.4651	0.044761	4.15368	1.53798	4.61048	1.31653	4.28014	1.34489	0.790793		19.8001	13.1241	0.295013		2.18287	4.0243	36.63		7.84382	7.35672	4.2621		6.97354	7.64848	9.61184	6.09056	0.035683
5.33145	1.50884	9.21832	3.01162	9.859	0.140393	4.32751	12.1684	1.74107	0.452503	3.1901	2.80587	1.43194	0.330225	2.4377	2.27454	0.347841	8.79492	10.6522	8.11013	0.679331	16.2015	7.6168	14.2833	0.060917	7.5688	3.45952	2.28795	1.62982	7.0396	3.88024	4.54351		10.8094	5.97469	1.99379		1.66131	10.2062	11.3413		3.36188	5.33346	34.1016		3.07065	7.04539	31.6837	6.18183	4.28927
1.60163	0.662401	10.0524	10.3315	0.739324	0.674196	3.05934	1.8482	0.005343	0.306561	3.25963	4.87308	1.20352	0.203258	3.12064	3.05548	3.69477	7.34562	5.16582	21.4746	7.9569	2.11392	0.528473	0.509263	1.83712	1.17954	1.57242	10.7479	0.519429	0.58765	2.51061	6.68713		19.3648	12.405	12.2893		1.64618	3.00535	9.96138		0.170261	9.97808	0.20031		0.697669	8.8921	0.05798	9.7549	7.64735
1.17309	4.16663	0.234192	2.21728	0.665319	0.213891	0.618261	15.508	2.54007	0.379101	0.2146	1.25457	1.7955	1.01509	1.27156	4.18721	0.051077	3.10493	12.2894	19.5559	1.85309	1.65924	5.84701	11.0093	3.01626	0.930422	2.65618	0.17416	1.76453	0.111829	0.641663	3.89349		7.53618	28.3	8.50801		7.23116	12.4798	7.54183		0.232691	12.2454	8.14252		1.16972	11.677	4.94015	2.62655	4.7619
1.91069	1.79058	1.16032	27.9952	5.39067	2.45524	1.56238	20.4145	3.34013	0.86105	5.52991	4.43599	2.58084	1.82209	2.58274	8.51289	0.393298	5.46551	1.23754	4.74748	0.559772	0.94517	12.7148	5.20747	1.73415	8.78993	2.33348	1.49706	0.207128	6.18175	2.11717	0.988304		10.2865	19.2136	4.98076		0.20703	9.4357	7.75046		8.10874	4.52848	5.15339		8.13442	5.21698	4.00877	9.52198	2.01406
2.07854	3.27104	4.49186	20.1238	1.33463	9.10407	1.16837	13.9563	3.88877	3.53998	2.66152	21.8923	3.17169	4.47828	3.32998	14.5077	8.85293	4.13875	12.4007	2.7345	11.1249	8.64328	3.43743	5.38153	0.104766	0.791142	6.22247	0.100124	1.14135	1.47912	6.51859	0.266155		20.0466	3.46204	15.3381		4.38264	1.68739	27.4464		2.77189	5.59965	4.72899		3.12545	3.57503	0.067267	3.87254	10.5345
2.20921	1.27811	0.613654	2.70108	2.35538	8.55662	4.52616	6.19909	0.107632	4.97567	0.56693	1.81301	0.234637	4.65901	3.34933	2.54893	1.61859	6.15445	7.30182	0.78511	1.38832	1.56361	0.207749	11.5059	1.47075	3.09032	0.62988	9.37705	0.084333	3.16627	2.40226	10.8013		23.086	32.2109	6.49177		1.75753	18.4906	3.36989		0.238713	4.58366	0.888835		1.12415	0.535593	0.41271	0.617784	0.243679
2.31203	9.76967	0.458439	53.5482	0.065026	6.66798	8.03685	55.8908	0.484509	1.07964	0.042873	46.8209	2.1381	2.15058	2.67289	48.682	0.235926	1.71092	11.4618	0.91752	6.38568	11.4992	5.3885	3.80801	0.96453	0.135587	6.25983	1.13937	0.208592	0.639973	1.01524	0.86253		15.6549	16.9716	7.94819		0.912775	22.8578	34.1342		2.4238	1.68871	7.18406		1.31606	4.92618	10.5152	6.5901	3.7979
2.67096	0.664079	0.99303	21.2518	2.12292	5.88662	5.90373	36.4309	1.56596	5.044	2.98627	5.71472	0.311821	6.07483	4.18971	11.0445	1.25453	3.77186	0.801753	20.3904	3.08583	0.942318	1.91843	12.5684	1.74803	13.8475	6.48562	6.30644	0.362905	6.47068	6.18934	8.15		6.22138	16.8193	6.78248		1.58048	14.5581	14.6107		3.04892	4.44339	9.35088		4.08249	4.21345	5.1334	14.1717	3.64921
0.522866	2.6348	1.49474	3.38256	0.045875	1.89436	0.526363	6.34613	3.38295	0.579724	3.78182	12.6056	1.85803	0.020357	0.852168	10.9301	1.60429	2.29886	6.22075	9.01414	1.98618	17.5689	4.7175	7.98593	0.196664	42.2804	4.27355	12.8196	0.93578	30.8447	3.92143	12.9108		6.96335	8.75476	2.91954		2.23012	6.32773	28.3704		0.592392	7.03606	2.71521		0.134995	6.32939	6.68856	2.77101	6.52355
3.13646	0.712636	4.26079	13.3424	4.29131	2.80449	10.8229	19.2769	2.62884	0.271657	4.96962	1.02712	2.36377	1.95908	6.1578	2.98272	0.3495	4.75469	12.7203	2.22289	1.58532	5.29977	4.62177	10.4717	0.97481	2.53433	4.00619	14.4053	1.75812	2.48314	5.34811	7.32328		4.9365	6.05602	11.003		7.40306	7.48298	31.087		3.90107	1.263	5.40326		4.84456	0.236895	2.02269	3.66331	2.819
0.145538	1.05858	6.73087	14.0024	16.7812	2.03077	7.07325	11.7429	0.514639	1.45834	8.45651	5.73132	0.80179	1.79678	6.06033	8.66112	1.33457	4.80319	14.485	7.81836	0.584895	1.36198	12.3684	4.6097	1.45584	0.62835	3.08223	1.58506	0.981598	0.019617	1.62087	2.80572		8.0765	3.16	2.0867		5.23586	11.6294	10.4025		0.672729	4.45988	7.63203		0.3456	5.43828	8.72199	1.36511	8.86753
0.204803	5.42609	2.72155	3.56958	14.5974	1.34	5.30273	3.09268	1.25921	1.28454	1.18875	7.22576	0.324088	1.32542	1.79837	6.24983	1.92896	6.43788	8.96294	25.7215	6.54095	2.74473	4.60454	30.1835	2.64203	2.44082	5.78923	0.32187	1.59696	3.5943	4.49084	8.6101		23.149	8.62978	18.636		6.58845	15.2351	14.3973		4.5895	1.51834	1.17389		2.49009	3.46587	6.70045	6.17988	4.92389
1.3851	6.51872	4.12662	13.1438	12.4057	2.27909	0.359548	9.10758	0.357049	2.28825	4.38167	2.40867	0.582381	2.94858	2.64733	3.48962	0.846907	8.67182	6.33803	17.0876	1.38076	7.35412	11.0261	18.2331	2.96561	0.860599	10.9533	10.0141	1.59899	0.488351	4.3137	11.7957		10.8077	1.75045	24.2012		0.70234	0.586684	34.9703		0.725441	9.9519	7.6156		0.113967	7.92577	7.9257	0.076268	3.20366
3.75252	0.098151	0.85936	7.75738	1.86817	2.43994	6.75993	13.8575	0.49487	0.10243	2.73454	5.24728	0.134345	0.081666	1.97719	7.27564	0.418373	2.7622	9.58011	6.18809	2.63545	0.245484	3.20825	6.99158	1.7017	2.3468	4.13297	0.599605	0.55126	1.09639	3.39625	0.253022		16.1402	9.01812	7.84183		6.39036	9.47534	9.04747		1.11264	2.25545	5.97082		0.578105	3.10988	3.35548	3.04171	13.8742
3.40458	6.09827	12.7111	12.6219	5.52294	2.63737	11.9806	4.1874	2.34404	5.74735	4.94308	0.13694	2.74325	4.76628	5.73905	0.746654	1.26348	0.328621	6.18271	23.8326	4.93554	3.80318	5.42679	21.7948	2.38677	2.01765	2.60074	3.00866	0.662721	2.89606	0.996817	7.68013		5.32446	10.1696	11.5087		7.46535	12.1783	1.82143		0.184618	6.0944	1.14946		1.6525	4.91956	2.13766	5.38194	6.87933
2.33201	4.79123	12.9391	13.8329	2.74715	1.56062	10.1839	8.05889	0.802102	3.46454	2.80615	4.6043	2.07616	3.01008	4.98048	5.59329	0.58322	5.97662	12.818	17.2065	3.03743	1.6968	1.60598	10.3574	4.09813	0.757044	0.204861	1.51672	2.17807	1.78973	1.62213	4.34161		11.6552	3.6732	3.35043		4.58829	13.407	22.3448		1.43105	3.2759	5.18846		0.286858	5.82919	6.12075	1.04957	7.95397
4.28728	4.03285	2.67106	7.2869	2.87566	3.67084	3.41	11.9804	1.62143	3.00892	0.661822	3.8144	0.781603	2.47524	0.57015	4.66407	1.70392	3.10384	2.6692	36.3357	4.65386	8.42068	2.6699	29.998	2.13291	2.06986	0.514116	10.5351	0.635729	2.6378	0.268528	16.5026		7.29318	1.36475	6.5667		4.63019	2.69019	14.349		1.35023	1.48538	1.91953		0.289817	0.452307	2.04393	4.04152	2.38127
8.02598	1.28173	3.54102	24.2508	12.1799	3.37396	4.70744	2.60875	4.01633	1.91663	0.326926	0.80063	4.55419	2.45999	1.33341	1.37335	0.806401	6.20581	11.7492	16.1442	5.14255	9.20515	3.69164	9.02491	0.418956	1.68001	0.60864	3.19684	0.428971	4.64799	2.7927	5.0024		20.3475	13.1098	0.841307		8.52215	9.87228	20.2857		1.27167	4.33497	9.58518		0.424549	2.26553	3.11984	6.03048	1.84251
3.03842	0.607005	3.12609	13.4809	3.74811	1.58642	5.43498	16.9538	1.82727	0.647537	4.26972	3.83223	1.45092	0.193609	4.95259	7.08312	2.66894	0.25674	11.951	15.6699	2.12165	1.2809	8.49464	2.32959	3.24799	1.78415	2.9441	0.23202	2.22254	0.685688	3.4861	1.19231		9.95193	13.2938	15.8621		9.8932	2.3963	9.00112		4.9492	1.10157	3.72458		5.42621	0.243765	3.77771	5.67449	8.19628
0.765604	4.31371	6.82182	7.2648	2.20363	0.357113	8.35694	9.48855	0.882434	1.80775	0.37237	0.4795	0.324324	2.07461	0.656016	2.51064	2.48604	11.1137	10.3012	3.93796	0.391659	6.37771	7.53843	0.466393	1.11652	3.30181	0.07482	9.04763	0.303717	2.44421	2.50171	7.95083		6.16625	10.6483	4.80906		1.44782	5.37039	19.3698		3.21706	0.386882	1.66818		1.03825	1.80192	1.24485	0.27808	13.5928
0.428708	2.04777	0.694199	37.3374	0.554335	6.36279	9.02858	44.7063	0.204744	7.59555	6.70834	16.7503	0.806546	7.933	7.71069	23.3722	3.3913	3.601	5.89866	15.6318	1.75235	1.00777	2.41277	10.8148	2.3615	5.26606	0.293911	0.235592	0.588946	3.09286	0.601334	2.76216		3.96619	9.79547	37.9778		3.2154	11.6533	55.2642		1.18914	0.443418	30.8886		2.71457	1.71492	36.1667	3.41063	11.2369
0.729086	2.19414	6.62079	5.36862	4.15129	0.164346	2.5274	5.24592	0.113982	0.327904	7.43279	0.125541	0.138842	0.452	7.88088	1.20189	2.25735	0.399621	7.19002	20.781	6.77452	1.80337	10.9509	25.813	3.48392	0.733923	3.15314	3.97394	1.82345	1.20931	5.25912	5.93009		12.0632	6.70732	0.293726		4.2554	18.116	22.2325		1.81188	1.12367	0.449152		1.57595	3.41744	3.30383	2.66959	4.65455
1.53262	2.79733	9.64574	6.47402	5.84107	1.59943	0.502127	0.50266	3.20303	1.70443	4.33204	5.84966	3.84826	1.46586	2.9401	5.35848	3.52201	2.9646	2.78933	21.1114	3.80074	2.52242	2.23602	5.33674	0.594243	3.20967	1.80379	2.93507	0.628199	1.81854	2.45643	1.10893		4.58847	13.8816	19.5977		3.94401	10.702	4.04131		1.59099	6.94631	3.91819		1.40347	6.98028	0.20831	6.28115	6.36321
1.64452	0.639675	13.4928	0.63073	9.72764	0.905372	6.62708	13.0837	2.73985	1.79323	3.48078	3.35241	3.69428	0.830411	6.27913	0.67148	1.60815	10.4309	3.39359	26.9237	1.40248	5.47238	2.65624	6.45733	2.12064	2.37762	1.87371	0.571946	1.49776	2.70709	0.548759	3.13723		15.502	22.6947	13.0797		0.356314	24.7191	14.0721		2.08299	5.0769	5.57888		2.74342	1.32353	3.517	2.97451	3.39385
3.41117	2.16602	15.369	6.26624	8.3367	7.44749	7.47453	4.5149	1.90669	4.02682	0.206953	1.22236	0.476437	6.19285	2.29144	1.52102	1.18539	2.90618	12.7439	0.3406	1.90091	1.53845	14.5208	4.53448	1.34865	0.088473	8.09115	2.98143	0.343003	0.789339	0.368713	4.4101		11.9419	8.97894	2.08878		3.49195	5.7593	18.7087		1.59735	3.87929	15.9564		1.34437	0.775057	14.9841	4.5001	13.3672
2.75747	1.77186	2.39112	20.0181	5.70616	2.936	1.92583	20.3821	1.36606	2.49081	3.87252	6.4242	0.919625	3.1528	4.61774	0.243356	5.31733	2.92066	2.17092	18.1074	6.40705	8.21331	4.10398	17.9749	0.699312	1.70972	0.464712	5.88858	1.71656	2.56612	0.478312	9.5126		5.66669	2.81785	0.041733		4.08857	4.42568	12.4308		2.85246	3.4573	3.85822		3.68464	1.49372	4.17497	5.66031	0.755049
0.079453	3.01215	2.32315	22.4213	4.02634	2.28975	1.41096	11.2817	0.589976	0.667165	0.037986	9.49493	0.241645	0.54553	1.00356	10.4592	0.055584	5.08257	11.632	17.2345	1.30603	4.1083	0.222184	13.3301	1.91377	3.68913	2.75839	7.62147	0.162447	0.689363	1.80356	8.15534		28.898	32.4845	7.64574		8.49775	6.10585	9.89196		7.00822	0.961561	0.492944		9.53541	1.65651	0.664212	1.04455	1.5295
1.01528	2.16913	5.21759	23.8869	1.13213	2.85667	9.30179	20.4747	0.955256	0.097522	2.32238	13.1407	0.460502	1.34764	2.76145	14.5434	2.40362	5.88136	1.94367	0.048785	0.701913	4.41558	0.645841	1.31776	3.2446	5.06903	2.43787	2.80798	2.00444	3.86269	1.83228	0.98997		12.1578	8.2662	2.37407		3.86617	16.6279	10.2627		0.862154	3.98058	5.73886		0.758043	0.12488	6.26168	1.40556	4.3341
3.83662	3.11741	4.02227	6.26458	4.52403	5.84835	1.47734	8.29536	2.14007	3.30606	1.43025	6.68745	1.96021	2.91726	0.1959	8.38142	2.06636	2.01086	2.19616	22.1288	0.21056	4.45887	8.90796	9.2319	0.39768	2.1484	1.88055	4.09133	1.22861	1.62848	1.36679	0.286976		1.96328	22.0227	13.1999		4.38321	0.178774	10.4104		0.76683	6.23141	14.2622		1.80355	2.85887	9.92508	11.7706	8.7191
0.852029	0.708026	12.0673	3.1912	3.45276	3.5017	9.69416	3.62183	0.40334	0.87649	6.70794	1.51619	0.467729	3.52625	8.47111	2.29976	0.928335	5.76921	3.69109	10.5154	4.71113	6.87734	4.86717	18.1599	1.03021	2.18601	0.492063	0.32637	0.155318	1.08628	1.50063	4.82214		2.94884	2.1608	13.7206		5.29171	11.5496	24.3673		1.81372	3.10815	2.92771		0.685203	3.21999	5.48304	15.2324	4.28665
2.92071	4.15993	11.23	13.223	7.4792	2.5653	12.6904	15.7362	2.69976	0.661536	10.5937	6.16757	1.96883	2.34605	10.9429	8.69802	0.315855	3.96036	16.3222	19.861	2.60042	2.94252	11.9499	7.29651	0.986515	0.980515	1.61774	10.6596	0.219444	1.51705	6.62158	5.22446		5.47661	6.66954	6.84508		4.63202	11.5028	9.563		3.66211	1.50012	17.862		4.01731	1.50673	15.8012	2.64137	3.08148
1.4115	2.96154	20.5736	2.07307	2.23943	7.46904	17.1449	7.91832	0.272604	5.21408	10.6745	3.55991	0.251291	6.83851	11.6184	3.21218	1.08984	6.18701	18.7216	9.67643	9.44542	5.17129	8.22374	8.74657	1.88258	3.77253	15.6502	6.48327	0.380014	0.465835	14.8455	3.2745		1.34981	6.72725	12.5608		4.60496	22.3659	7.69794		0.734513	10.4725	17.3174		1.87842	13.1595	13.8033	14.4888	0.82361
0.214367	6.45489	18.3972	19.7763	0.320389	2.07888	11.397	24.99	0.208022	0.51887	2.85156	1.38516	1.83828	1.62122	5.2922	5.24387	2.7701	2.0433	16.7549	6.40731	7.77646	15.3436	3.32523	12.5807	1.40697	0.84342	1.44001	6.64771	0.845024	2.52251	4.16214	8.12343		7.90232	17.0695	14.515		3.52619	20.0678	5.28268		2.89376	1.46021	3.24415		0.490877	0.124624	0.228187	0.687262	1.39761
1.51609	4.03273	13.7063	1.94649	2.78585	4.2284	10.9874	10.1148	0.559241	3.01875	11.1871	2.29065	1.85238	4.38691	10.2077	0.804476	0.284793	8.36553	12.7108	13.8216	1.56886	2.94404	9.08851	15.603	3.23612	8.00689	3.6669	3.26752	1.41423	2.90568	1.54435	2.61468		4.6508	1.63603	5.42		4.86851	8.99523	10.6899		2.06745	1.3905	0.82343		0.958276	1.11187	0.899646	3.17124	6.48579
3.08541	2.22318	15.7734	15.0951	4.6879	0.873734	8.95753	4.96996	1.69444	0.890361	5.86713	1.91969	0.689836	0.134754	7.0208	2.29866	0.772448	2.65536	2.82145	15.7182	1.68199	0.783584	0.564831	17.4788	1.0542	4.40507	1.06919	1.98553	1.89712	2.44721	0.664212	2.80464		4.09755	18.8304	18.2316		1.73951	22.4324	1.28594		4.97454	5.41176	3.1711		1.39457	6.64115	2.46757	3.04185	4.66409
0.009822	0.208443	3.93565	50.8277	2.26826	5.50971	0.500179	35.7866	1.1698	0.873156	0.461174	6.92951	0.293038	2.04068	0.199533	7.48222	0.668191	2.06988	10.235	0.81962	1.65241	12.0928	9.79902	7.07587	0.064642	4.45263	0.126526	9.44325	0.406163	5.94591	2.55412	5.84821		10.0934	6.54737	0.350247		2.00819	2.69507	4.04108		0.373361	0.336987	6.43594		0.639406	1.54254	5.136	0.343389	2.48182
1.19491	5.07273	5.74601	2.47664	6.6576	2.13637	8.01996	0.185817	1.48432	1.13442	4.6612	2.53777	0.376038	0.85944	5.51621	2.10787	0.728561	0.912132	11.5348	14.0263	0.278276	0.93793	6.31496	30.3742	4.66535	4.03427	3.57119	3.93524	1.64611	0.878031	3.59057	7.71122		22.8828	2.06578	8.5367		12.7875	15.5478	14.5994		0.700762	3.90357	0.04524		2.10056	7.00098	2.63313	5.44577	1.0596
2.61345	8.1091	11.0419	25.0982	0.145363	5.18952	6.38883	21.4895	1.22976	5.35714	1.47546	6.77898	2.75456	5.13854	2.83613	0.35094	1.63247	5.94299	16.3617	13.7916	7.07963	1.20514	8.96897	11.0854	1.10258	0.894587	2.8539	3.83239	0.505493	0.115624	5.61469	0.65532		10.2142	19.1021	14.33		4.89172	5.05265	42.2946		1.40178	8.57725	11.8484		0.417483	8.3665	16.2233	3.27216	9.57048
3.07419	2.57234	4.30112	9.71454	7.60315	1.9138	6.41596	5.40631	2.88833	1.39141	2.2175	1.44382	2.63843	0.895785	1.50421	1.61486	2.18051	0.535878	18.8507	2.26644	3.84803	4.00295	12.7396	20.6645	4.30099	8.26502	0.694873	1.59464	0.015277	3.79685	4.4387	2.20429		1.09194	15.6733	0.522673		6.18311	11.2447	4.62767		3.13717	4.97365	12.4166		5.00007	3.87679	8.0577	4.69916	5.82053
0.296671	8.59106	11.9882	4.38242	6.32411	14.49	5.09939	6.44525	1.7058	7.75384	8.44187	7.15588	1.45858	9.77573	7.88112	8.47908	2.28647	7.20487	8.92651	23.5503	0.272736	2.3133	5.78972	6.28043	2.57684	3.38817	0.231645	0.13654	1.04649	0.786899	3.31228	3.52956		7.1147	0.37911	12.3814		1.33224	9.90876	5.08087		1.28755	1.04547	5.26929		0.204951	3.24622	2.89079	2.44353	0.828514
2.38399	2.33285	0.356173	3.50287	13.461	2.95853	13.0632	18.1896	1.70766	1.58773	2.95768	6.39878	2.38254	1.73208	0.070564	6.69531	0.623633	2.24387	8.09153	21.5476	0.056329	0.832332	2.43539	12.692	2.23565	1.26541	3.0096	6.43639	0.78127	0.590313	0.027156	9.32448		10.3343	24.8895	8.35112		6.95695	7.26293	20.2087		3.04696	14.5913	0.898755		3.72244	14.085	2.1821	5.154	3.5378
2.93005	0.093551	6.80507	9.63629	0.986152	1.3748	4.41471	38.1997	1.00703	0.232307	6.86718	8.83994	0.132132	0.599693	6.63716	12.0421	7.15718	3.69693	8.663	17.9462	8.18765	1.72899	6.21944	12.8453	0.377233	6.66248	2.8168	0.253396	0.152002	3.92748	0.047972	2.38834		12.7634	5.97441	4.68583		2.30913	1.66507	9.89593		1.37431	2.70496	5.01237		1.18917	0.775264	4.04267	1.57792	8.35032
5.02919	0.672361	14.3683	5.62804	3.14687	1.79567	11.581	13.6082	1.45456	0.078725	8.50964	1.44676	1.49355	0.204737	11.0042	1.19401	0.111543	5.75512	2.69469	10.9615	9.26277	5.71388	0.331003	0.535114	1.39841	2.75505	2.4663	2.67107	0.358018	0.320509	2.05078	2.30629		4.5653	2.51413	6.01695		0.133375	3.49513	18.8961		3.02481	3.05289	8.68187		2.68598	2.21148	9.49763	6.81861	8.14031
0.988116	2.00187	4.44203	23.181	1.89562	3.59191	8.66684	0.131296	2.00621	1.04374	0.202167	12.1384	1.0323	0.095963	1.90746	15.4969	2.78366	2.51567	3.9185	11.218	3.05719	2.86931	0.495954	4.22397	0.457544	0.437657	2.90528	3.86482	0.19623	1.17361	2.2295	3.2289		11.9245	6.8316	23.7846		1.09913	6.3455	5.27429		2.04456	8.17765	4.91681		0.871387	6.18551	3.62442	7.25336	0.702883
1.69886	7.83677	0.536557	4.75492	5.59245	8.10346	6.21894	16.143	3.59537	5.65196	0.718861	2.98854	3.89934	6.72224	3.41793	3.77994	10.347	1.85032	5.37775	3.97949	8.57489	2.04865	7.46524	0.12778	1.52232	1.78969	1.67973	3.24672	1.07937	1.69006	1.39408	3.92941		20.5734	7.18103	18.0447		0.224034	11.6026	21.7576		0.557005	5.73517	4.10646		0.901229	4.86236	8.87106	2.98358	4.24408
1.81387	2.86346	2.18572	8.39248	0.264055	2.38167	0.667537	12.0544	1.22105	1.85716	2.19504	4.92224	0.004005	2.37419	1.11802	2.93681	1.38126	7.20656	12.7839	16.5379	2.05152	18.1506	0.22668	11.0009	3.21253	7.94663	6.08734	1.37995	2.06384	10.5674	3.20243	4.30696		7.86156	10.4337	1.44199		2.34851	14.0473	16.8448		3.33328	2.59848	2.81832		4.86165	0.987007	4.61617	1.77653	3.73511
3.57371	1.64556	11.4332	29.0156	9.2334	1.87905	13.1516	35.5274	3.98901	0.84001	1.54324	12.467	3.84259	1.702	4.61246	17.4137	4.58695	2.8453	6.77069	13.7466	3.34133	4.68846	1.63047	3.91979	1.9891	4.54274	4.24908	1.23366	2.19125	1.74917	3.41393	0.956787		7.76455	33.7002	1.97796		4.19656	12.5802	12.4083		0.764658	5.57815	5.60892		0.483681	5.88762	5.25018	4.71459	2.36584
3.24248	6.48397	0.562185	16.6364	3.34699	6.10466	7.60392	4.95098	0.305117	8.38501	3.85647	7.41261	0.736137	9.98054	2.14832	5.77749	0.653909	0.100983	12.3216	15.5994	0.575328	3.43727	4.03045	0.52464	2.12336	4.15425	1.16442	1.63032	0.411404	2.69235	0.85249	0.01228		11.7311	1.87116	5.32491		2.59412	13.6679	16.968		7.00661	0.089339	6.28561		7.44148	3.46758	6.8507	7.31308	7.85476
2.34482	5.47294	15.1376	5.20435	2.30917	6.56657	0.453904	9.11837	0.85918	3.71333	2.01444	13.5747	2.45522	4.94193	2.5495	9.54332	3.57974	2.63486	2.26698	4.38335	3.83187	8.02009	3.27989	8.68492	0.967872	1.18125	5.89593	3.6674	0.258693	2.03448	4.90402	5.8762		8.32291	1.07695	5.00673		4.20036	11.8854	31.6103		2.2845	2.44664	1.68358		4.34373	6.31735	2.94575	5.32765	13.6671
0.91569	4.5545	15.7862	2.46015	1.70395	1.34601	14.1065	3.82416	0.306439	2.02758	3.01932	3.74107	0.584943	1.06749	6.48244	4.73294	0.586186	5.27878	4.85289	1.98008	5.25876	6.3507	0.01093	2.42659	3.44855	4.66924	5.20423	5.12226	2.21258	2.95878	3.26254	3.6459		8.62378	12.497	11.4849		3.13415	15.1433	16.6588		0.684392	2.76411	12.2481		1.2724	0.191436	11.4347	2.32294	8.15974
0.47328	0.115893	4.31157	1.54199	4.64442	0.910593	12.6608	7.34222	6.76921	1.27162	2.12304	2.43423	5.04455	2.22717	0.045432	4.88275	1.27531	6.71682	19.3579	4.80609	5.63015	2.76492	4.3995	2.2751	1.35354	2.03424	2.42492	0.106195	0.077193	0.472557	2.14513	1.67704		21.8458	32.9757	5.42901		2.66691	5.06992	9.99417		4.92625	5.09373	1.32078		5.42778	3.12296	0.786945	11.1345	8.04293
7.72476	3.31851	1.83848	5.96591	9.32686	2.77622	2.74774	30.1061	1.76615	1.41307	5.32546	6.51159	0.266402	0.70978	4.48963	9.83642	1.00157	9.23852	11.1893	22.2513	1.73775	2.43041	1.98463	5.15892	0.683776	0.344968	1.07505	0.06935	0.545152	0.059303	0.715423	1.2997		21.7897	1.24286	3.06448		0.093476	0.273925	9.58401		1.26029	6.85579	3.70144		0.816062	5.19585	3.8324	4.98315	2.11287
3.72831	1.9107	20.5667	38.6116	8.28917	4.4538	14.4302	3.69758	3.74038	4.35687	7.0279	16.5724	4.10322	5.03473	8.95382	16.6399	0.467752	4.53389	8.07587	15.4409	0.144954	1.5806	6.17163	15.2595	2.17665	0.40336	3.68191	3.89964	0.681702	1.51091	1.52389	6.7333		6.47729	21.538	66.7292		3.27413	12.4321	26.6186		0.540238	1.83333	4.02556		1.1085	0.56454	10.7313	8.61652	9.9924
0.898428	6.55805	5.32617	24.8944	3.33663	12.5233	1.65632	9.37558	4.76516	9.0993	0.946645	6.53758	3.66041	11.6331	2.33834	1.49804	2.36908	0.264379	6.58353	19.3846	0.392621	3.2365	4.38273	19.8349	5.39507	0.446362	5.03214	0.997264	2.27062	1.27887	5.14501	4.61092		2.61782	7.0303	11.8053		4.51802	2.25711	29.3481		0.692111	1.06064	3.18515		1.85542	0.36961	7.17571	2.00649	0.87967
1.96205	3.6995	10.6709	26.3563	2.35399	6.23519	15.5035	33.4063	3.40696	2.8864	4.15342	12.4071	2.65482	4.41968	5.86078	15.8674	1.59175	3.27437	15.9032	27.3618	0.242665	5.11892	6.44804	10.4259	2.99954	2.1411	0.36967	0.502	1.00423	2.00551	3.96745	3.52472		10.5812	30.8255	2.29096		9.17686	0.289853	1.83274		5.66177	7.16113	4.6856		6.83361	5.43854	3.08406	5.87333	2.43003
0.131203	2.08553	1.79805	5.13985	0.43474	2.65614	3.37667	17.3961	1.30012	1.26964	1.86418	4.0651	1.98785	2.82762	1.58586	6.12228	1.43775	8.45868	9.05353	20.1851	2.10147	0.898389	3.02825	25.9111	1.00231	1.83201	5.69151	0.768663	0.217363	0.512466	3.79611	6.8269		18.6489	21.9993	26.4651		5.4777	15.1356	51.6754		3.15529	1.27677	14.0351		3.17203	0.295393	21.4187	1.37702	4.70955
0.721107	3.52922	11.2075	30.553	3.41315	1.07395	8.82353	14.9601	0.47211	0.260442	2.88346	4.33566	0.560751	1.84429	4.43639	6.95966	1.31289	0.529473	6.90873	17.6617	6.94025	1.33519	1.76226	7.82295	3.60553	1.06943	0.917632	8.98679	3.51302	0.586768	0.265086	3.71562		7.81081	9.50446	7.04564		5.10033	2.79641	33.0866		4.75098	8.31547	19.46		5.32565	8.55615	21.1698	1.70297	11.8619
0.55971	3.02941	4.55043	5.08768	0.809945	5.10806	7.42763	25.4612	1.98104	4.31828	0.500268	2.46545	0.527207	5.47765	0.021115	5.50473	2.91189	5.73989	8.2673	3.02885	7.46428	4.61806	11.3805	5.38809	2.53398	2.01804	0.943135	1.99406	1.23563	1.48359	0.70881	2.76572		9.69534	9.94424	14.4783		3.00489	5.65588	23.2912		3.05717	0.874771	4.468		4.71351	1.68074	2.29913	3.75027	12.3588
1.32548	5.38172	16.4501	18.5206	4.79394	0.167567	1.77611	27.9035	3.58657	0.575022	1.58256	8.90911	4.43574	1.62585	1.40543	12.9057	2.24465	2.09794	7.88946	6.61938	8.51946	2.29528	5.41985	31.4664	0.029506	1.57879	1.95428	0.940264	0.014287	1.80139	2.87689	5.8201		19.6726	1.83269	0.119753		1.14117	16.263	13.0991		2.43975	4.29966	19.5165		1.95748	8.28829	17.6244	12.6987	3.95129
5.77574	0.217103	12.4045	0.712094	4.04904	2.25069	4.40655	15.6015	0.794983	0.268638	2.51256	6.70132	0.223649	1.08796	3.83317	4.2904	0.526513	6.48783	10.0007	14.4168	12.5654	0.437398	4.15455	11.9307	1.79655	6.84653	7.15548	3.67177	0.91632	3.78215	5.92796	2.08817		13.1729	10.3227	6.75437		1.73486	4.05288	41.8894		0.479178	0.29777	11.168		0.074439	0.010659	15.1003	0.345909	6.05762
0.913409	2.49459	7.31535	29.1425	2.13007	2.18634	1.98426	9.44051	0.838075	0.073798	5.1678	18.6996	0.276062	0.967395	3.9606	11.2105	12.1841	3.27133	19.895	13.5794	15.8073	2.06531	11.7679	8.28989	1.85187	5.95913	6.88543	0.08503	2.01569	6.30659	9.38889	1.6128		5.51142	0.0795	0.771398		4.73543	8.6602	19.4695		2.44554	6.42751	11.1327		3.98987	6.16208	10.3215	4.388	11.6402
1.48115	0.846817	3.30868	22.9356	0.077101	4.3723	5.96863	33.8573	0.15014	0.566199	3.13596	0.42356	1.18354	0.324136	3.41533	6.80463	3.14545	6.4797	14.5842	9.878	8.15112	11.3705	5.18013	21.0718	2.31901	2.35081	6.80446	0.774182	1.01182	2.00374	3.66631	4.33472		17.3333	3.34403	20.5537		6.93676	13.5698	18.7744		6.28443	3.35491	17.344		7.38804	3.66443	14.8357	5.52469	12.5539
0.110264	0.917387	1.40993	11.4259	4.56923	1.22197	11.2494	4.58572	1.32611	1.95926	2.32512	8.62823	0.996179	2.6386	1.05263	7.7997	3.64707	3.81781	22.1421	30.9704	5.90849	2.71946	14.8846	37.0538	1.56622	4.33897	13.1599	9.42759	1.69085	4.23093	0.69136	15.2938		25.4701	10.7703	15.9395		2.00143	2.86874	24.8876		0.287308	0.234939	4.15563		0.894156	1.15005	8.91091	8.13738	5.13739
0.522266	1.3317	9.46874	21.7639	6.05302	1.16199	15.4461	0.418977	1.33266	0.021211	14.421	3.44946	0.554826	0.438625	16.718	3.74206	0.963707	2.51471	5.84179	12.3516	1.34783	1.86256	0.031903	12.7083	0.971507	3.75058	0.505036	12.2724	0.374408	2.45962	0.608785	15.6385		16.9418	7.2164	5.85409		2.06131	1.41497	14.9707		2.25499	2.48101	8.84611		1.75018	1.89228	9.80341	16.5757	6.62285
3.69852	5.9889	9.08516	4.79052	9.91809	9.58565	7.06267	4.26933	1.25927	4.9741	2.00366	3.55165	1.14446	7.43922	2.80043	1.33232	2.54718	3.85607	6.74209	4.76093	8.20556	4.03392	1.85043	5.59835	1.73728	0.43888	7.06309	4.27654	0.75751	1.67403	4.53878	2.43852		22.2767	16.8435	17.3768		1.5956	17.9124	9.06009		0.194887	1.52965	3.06707		0.604566	4.12267	3.0126	1.05096	22.3031
0.8517	0.009699	2.51908	6.71425	6.51569	1.30778	11.9239	6.82436	0.280363	2.81537	4.12031	4.96695	0.480436	2.2862	6.00404	2.63165	0.313603	5.4017	2.15103	16.0178	1.06591	1.24254	6.52109	12.4042	0.143781	0.476153	0.677837	2.72109	0.9435	1.76105	0.286796	1.065		6.78538	20.6959	32.8532		7.68892	3.72709	57.6168		5.65359	0.997366	17.6454		6.33828	3.14599	27.4161	21.7254	11.3504
0.711203	4.74736	15.5421	5.57443	4.83131	5.06796	9.31319	1.99143	3.83644	4.26111	1.58001	1.19497	3.76947	3.88356	2.97153	0.42817	3.15931	1.81983	4.79516	0.718972	12.6042	0.434285	3.22831	2.24414	1.51944	0.494939	2.17235	1.80108	0.314634	1.8322	0.413839	0.332185		5.88436	15.1209	13.9039		0.150589	0.708764	8.66103		0.096336	9.87593	6.13783		1.20864	8.91379	7.26291	6.20466	9.62259
0.128562	1.82058	6.24411	1.4857	5.94423	3.08023	6.78111	11.2159	0.922455	0.644661	0.99253	0.298948	1.68036	1.23731	0.655564	1.73948	0.808796	3.94901	26.063	4.69435	6.71567	3.72241	20.2793	18.3399	1.78432	1.75968	4.03778	3.70969	1.23404	3.07252	7.21799	0.180107		7.46719	10.2611	11.6402		1.3149	18.6198	4.1367		3.50005	6.95369	5.20442		1.12709	8.19608	3.62172	7.96325	15.0204
1.03826	8.66016	14.1514	18.9808	8.25234	0.994814	4.23878	5.81031	2.75812	0.531336	8.82684	8.54176	2.97645	0.306346	9.24778	5.9724	2.70174	8.53484	6.30623	0.031446	2.72582	1.51822	2.69145	1.86663	2.92484	0.608229	1.09447	3.39249	1.62425	0.57942	0.942396	5.27849		17.9189	12.7457	14.0464		2.79211	13.4159	20.7583		2.31573	10.6342	0.320852		2.4373	8.38714	4.39056	7.54438	4.23186
0.290231	4.68485	17.0473	5.41755	1.32973	3.54447	2.63862	16.822	4.1043	0.521364	0.486208	0.92853	3.47053	2.46132	2.83361	1.42317	0.370617	1.82876	8.73832	5.83095	1.03779	4.47741	3.70182	1.84171	2.19001	0.912522	4.46182	1.88765	0.449574	1.54428	0.72828	2.10776		3.37035	11.1913	18.174		2.68046	15.8239	13.7066		0.07939	1.11378	2.63782		0.734199	2.81857	1.72625	7.38203	9.65511
1.56525	2.22035	4.90343	1.79504	3.37216	1.50031	3.81348	6.38206	0.784113	2.86666	3.93444	21.0447	1.29432	3.22643	2.33447	19.5645	0.81385	7.93001	0.807363	6.50026	1.50235	3.03387	6.10546	4.69964	1.88472	0.345694	3.33309	4.87828	1.0529	1.33767	5.13596	2.74787		19.5196	13.5573	2.14061		3.22725	2.88633	33.5773		8.70637	4.77135	8.00231		6.76819	4.21021	10.8554	2.35349	8.7363
2.26508	4.07222	2.33946	9.71008	9.76701	13.2678	7.19042	7.3823	2.95994	10.0856	0.065003	10.3654	3.05899	13.8283	0.999834	6.66207	1.29171	5.46058	8.2963	21.3577	4.1824	4.36205	5.91184	4.19002	0.157119	3.24531	2.58612	1.56686	0.844386	3.37212	3.92661	2.08969		22.2653	15.5838	12.7068		1.50209	0.492727	45.0349		1.99987	0.548096	3.21375		2.12493	1.13391	11.3168	7.7362	6.13653
6.18007	4.44744	9.20861	33.3577	12.8284	1.06819	11.6027	14.8494	2.86162	2.94315	1.39455	4.79109	2.201	2.21782	4.01269	1.41872	3.90132	2.17424	0.584708	16.71	7.24327	0.578298	9.00109	20.6417	2.00947	0.35253	3.75176	0.08801	3.36513	0.559871	4.29993	3.89469		12.3923	3.32188	10.4981		2.15046	10.5149	21.4219		0.562401	2.04548	2.376		0.099893	4.17875	7.0727	6.94802	11.6625
1.8123	1.59697	0.858867	16.9107	1.32185	4.12123	0.738082	7.45697	0.266641	4.15685	1.36988	0.947548	1.1488	3.80786	0.905911	0.499035	0.540195	4.39949	10.7634	13.4162	2.51715	0.944985	9.0306	11.2498	0.647688	5.08657	10.0617	1.29533	0.48953	4.15997	3.75411	0.081439		0.512198	6.41733	21.0224		0.113073	9.39959	12.0001		2.74786	0.503379	3.70702		3.18612	2.17036	0.39823	3.11141	1.77362
1.13193	6.07879	0.52331	19.1291	0.661061	1.50179	7.70978	18.1838	1.84457	0.594208	2.68104	2.57818	0.308188	1.83488	2.59476	5.90355	0.383697	5.6755	8.17475	6.82256	6.0294	12.8613	2.47782	16.005	0.346338	1.75512	8.05346	4.3814	1.96609	2.09387	7.90054	6.4557		0.794504	7.27437	29.211		0.890741	4.3072	23.3371		2.83011	0.611806	9.83192		3.8986	0.67072	1.05394	2.57205	5.30556
0.15584	1.51266	2.37058	5.12091	1.08734	0.857035	0.454974	7.05614	0.570692	1.54754	1.33198	0.6385	0.872898	0.382145	1.30239	1.13368	1.16329	4.67887	10.4783	12.8885	8.18883	0.549093	11.9925	12.924	2.58016	3.64631	1.90438	9.66381	1.32056	3.05764	4.12962	10.5318		30.1726	2.01789	8.47445		7.85338	22.8836	24.7081		1.90117	4.81401	2.19604		1.8652	6.46584	1.09595	2.87277	0.523627
2.67113	4.9668	4.91919	26.174	3.5039	3.19768	11.6972	11.4404	0.137874	4.09594	1.30628	12.0958	0.195638	3.82016	0.628698	5.96058	0.423001	0.096418	10.8506	31.4794	2.95247	5.53479	7.26566	5.91593	0.361927	6.94827	2.73408	0.251632	0.209322	4.90897	3.97434	3.04979		11.4729	3.0674	9.0421		0.247123	7.71641	49.6612		1.90077	1.15656	13.4861		2.34178	3.62921	19.2089	12.2884	0.952557
2.7978	1.7567	9.95668	22.9102	3.26522	3.38826	8.11369	6.78387	0.660465	1.78104	2.89977	11.2715	0.136427	1.23659	3.05878	8.47973	4.48399	3.91472	3.21517	6.81815	5.36632	6.73959	7.94388	5.95973	0.240024	0.291849	0.599815	1.25321	0.91636	0.711253	0.802828	0.141077		13.9067	14.4459	6.0805		5.71042	8.51828	26.6527		0.818491	2.77551	6.7639		0.724582	4.26637	9.00204	3.21937	3.83776
2.10313	7.78895	3.13658	14.075	0.341596	4.90701	11.4041	7.13995	0.316217	3.21559	6.6825	3.90597	0.697936	5.73582	9.54412	1.20938	1.25457	1.6118	2.60505	3.49559	8.4563	6.04146	3.85377	4.12113	0.408723	4.67873	1.26216	1.51663	0.788907	4.72088	0.953925	1.09167		12.305	4.30955	11.6905		2.70878	16.554	72.8918		0.523612	12.7655	18.8673		0.290968	2.00434	26.7381	6.47574	7.05718
7.57376	0.311775	2.60169	12.783	4.73224	4.45155	1.84912	18.1041	4.3844	5.14194	1.13067	0.245762	4.14094	5.40028	0.278184	3.43544	0.958477	3.29614	12.7116	38.9153	0.495749	6.14636	6.86205	17.4657	1.71874	5.35592	3.48763	0.672995	0.167731	5.15172	2.79904	7.03678		1.24771	17.0004	9.04203		0.909978	13.491	14.4105		1.91664	0.835318	3.74404		0.724088	0.782734	0.0088	10.7787	3.53497
2.85135	6.19101	2.68358	4.22052	3.63024	4.69474	2.13363	2.92475	1.14729	4.28005	3.86221	13.6082	1.37698	4.62791	2.15456	11.3663	4.23243	4.0691	6.12932	12.1423	3.14435	2.5892	2.39149	12.6737	1.82007	0.097847	3.65631	1.33904	0.514948	0.977863	2.21813	3.48507		9.06237	7.83352	16.3123		3.52049	8.49816	21.2157		2.27693	1.17813	7.21741		2.05018	4.67378	7.69054	3.2596	9.46209
2.13685	0.199535	13.9856	4.85696	1.52398	4.40409	14.771	7.15222	0.476468	0.62462	5.62627	6.91714	1.16871	1.36078	8.33714	4.82924	2.08653	8.96021	12.797	39.8375	0.568063	2.53243	8.93089	32.0976	0.310424	6.69329	1.45038	7.97603	1.79199	7.74056	2.00091	7.22707		7.53039	5.08566	4.29008		3.1269	7.52401	19.3758		0.101039	7.97093	1.01144		0.296556	8.07154	3.53412	1.33382	1.70605
2.31342	4.72841	0.139146	27.0518	4.27539	2.34409	2.59467	9.09738	2.15718	1.30388	5.35023	16.0318	2.19452	2.46579	5.17295	8.29738	2.43133	4.41497	18.1191	14.4031	0.964023	6.03374	13.2888	20.0345	0.628271	0.83477	7.21844	10.1004	0.42247	3.16262	8.58625	12.1858		8.57446	19.862	1.5054		0.17949	3.14463	13.5213		2.01014	14.1918	1.65968		0.317267	12.0221	3.87743	6.79196	4.71275
1.27125	1.99946	3.00066	0.429426	3.46337	1.71751	10.6557	35.1302	2.62403	1.2877	2.55271	3.15283	2.19748	1.57896	3.35825	7.00117	0.218002	6.12918	4.77676	3.1568	8.44289	3.75235	2.29548	4.35973	0.143881	5.17856	1.00342	5.39499	1.69104	5.25368	0.846136	5.0688		3.23398	16.9433	3.66545		1.37656	2.40614	11.7862		0.917273	12.6763	7.39334		0.68581	10.8134	5.317	13.283	9.39277
1.66324	8.16538	5.38741	29.2673	1.96599	4.45741	3.5453	9.86655	1.64379	1.14943	9.08791	8.95927	0.497098	1.78886	9.16648	1.67333	1.87868	2.62623	9.95022	3.74815	0.722499	4.95712	2.67774	17.3834	1.14338	3.76788	0.194901	7.6129	0.678765	3.37266	0.830909	2.04611		2.31527	0.559248	11.5261		2.12559	11.0675	40.9123		6.98396	5.3131	27.3572		6.49889	6.66452	27.3158	1.22899	7.74932
3.50475	2.76059	6.98917	19.8105	6.64535	10.0497	4.98551	15.9869	2.98931	1.6977	5.21318	8.78888	2.36095	3.31698	6.15094	9.55129	0.804927	6.58205	2.85666	13.1252	1.94581	2.30953	9.54187	7.60823	2.39105	2.32196	12.1916	4.29956	0.829399	3.32832	5.72147	6.38169		1.54324	16.9821	8.34538		4.22642	15.65	5.87579		0.398299	0.306716	7.0061		2.45396	0.421556	4.15261	2.13719	0.842721
1.752	5.74411	1.21064	15.0559	3.99662	0.096862	2.16962	14.1314	0.571449	2.53258	6.91001	3.32783	0.773992	1.66467	5.56886	0.851046	9.97934	2.29112	13.1077	17.8192	2.89343	2.00723	11.5893	8.37675	1.79485	2.28661	4.34987	4.74793	0.253576	2.97077	5.71917	1.19839		1.48258	21.336	0.80009		6.61117	4.92083	36.1166		3.86817	1.48406	3.21875		6.0354	1.01442	7.58086	3.66897	16.5161
0.725652	2.7556	6.02887	6.10893	4.52379	1.14158	0.80223	4.73477	1.24527	1.98241	1.47838	0.049603	0.144556	0.351356	0.948378	0.439683	0.677937	2.20811	3.49371	7.95019	1.79282	2.3094	0.028973	9.02103	2.05058	1.17489	0.596044	5.817	0.441741	0.704046	0.290573	0.303147		19.8848	12.9975	16.1831		2.43411	4.16453	22.9144		2.22739	4.45277	0.24942		3.10162	3.34104	4.53505	5.89337	1.07719
3.08591	3.55223	1.25016	6.01627	2.23816	3.71153	3.48751	0.86765	0.642574	5.45909	3.83601	14.4733	0.485724	6.23106	3.26026	12.5527	2.42409	7.18834	10.1769	13.3967	1.14916	2.63523	4.62132	12.9165	0.364258	0.881728	1.66098	1.63547	1.62105	0.720418	0.719952	3.41662		6.10172	20.7704	4.96551		8.04035	4.68265	3.96886		5.45165	7.63948	13.7827		6.63633	5.92165	12.1744	0.199479	10.6204
1.30214	9.41642	17.1758	20.8207	0.397879	10.4905	6.75629	17.944	0.092918	10.2259	3.55091	9.14352	0.584463	12.2028	4.94072	0.36107	0.760531	0.531257	5.95893	18.4201	5.33973	1.71744	12.6913	20.1502	3.37532	0.400075	10.513	6.38335	1.74772	1.14177	3.11268	9.51814		9.11665	32.2432	3.14257		5.59959	11.3897	5.16493		7.69887	3.96745	4.279		1.05685	3.87868	1.40467	8.48518	14.4576
0.736328	0.345074	0.172061	31.2675	1.7313	2.35078	1.26605	21.5582	0.702645	2.31265	6.36232	5.04616	1.10314	1.26122	6.07061	9.86312	1.72043	3.03441	0.636275	2.49008	5.38201	0.926353	13.0643	1.42027	0.788222	0.971931	2.84289	9.21068	2.17688	0.976316	0.425974	6.74472		12.2298	7.80129	12.6383		0.618935	5.12904	9.47073		0.241075	2.43388	4.19275		0.120739	3.95535	3.18095	9.03811	1.50107
1.091	0.073225	7.99753	4.22316	4.6965	3.17547	18.8166	7.91253	3.89335	0.501967	17.9783	2.45221	4.06402	0.427295	17.4665	1.89496	1.17581	2.42753	6.62594	4.17472	8.39076	2.69862	8.25128	16.4318	1.29335	2.548	1.77167	6.21723	0.136634	2.3991	3.54847	7.75572		1.00646	15.9339	1.13528		13.1594	6.11057	7.71829		2.46528	19.5844	0.54855		5.18012	10.7276	1.71854	4.28762	16.281
3.83177	7.72622	23.2293	2.32895	8.66111	7.74898	13.9552	4.44677	2.37501	6.68638	12.8024	4.40941	2.11388	9.15928	3.89137	4.45234	1.05645	1.96621	7.24312	6.59062	1.65286	5.0252	2.4234	38.2626	0.542449	0.778933	2.95165	11.2457	1.47338	3.13353	3.15949	14.0312		8.95758	36.1354	1.98183		3.91477	3.2021	17.3531		2.05919	3.723	4.9229		2.87916	0.870293	6.27349	0.361798	5.17742
3.96434	2.32817	11.5728	23.9277	5.05078	7.39378	7.49213	13.6532	1.37735	6.01539	0.272673	0.54289	1.20075	7.58267	3.36958	5.91277	0.438993	0.833628	6.96926	0.06433	1.29817	5.46596	5.2691	2.08451	4.77015	1.70021	2.41409	10.133	2.44233	2.71311	0.074134	6.42896		14.4433	5.16566	4.87068		10.9248	5.08515	21.482		4.2208	3.30151	1.6607		0.689697	3.14666	1.75562	0.40731	4.39724
0.871131	0.780007	0.940418	11.0079	3.59175	5.98567	2.0585	22.3088	0.792023	5.54888	1.04367	6.27323	0.828763	6.3754	1.20493	8.90425	1.5918	3.24321	2.92958	22.5337	6.34347	5.47386	17.7245	27.1822	1.10327	2.0581	9.44145	2.2119	0.819757	2.6018	10.9419	7.07286		7.009	6.22779	41.5095		3.14048	12.6385	55.2012		4.13215	5.06582	20.8362		3.26435	3.26726	28.6986	6.70704	2.68219
2.64588	8.41186	4.65043	4.43709	7.91307	7.59897	7.76561	1.7032	2.58849	3.74538	1.07601	2.42831	2.2899	5.18054	3.58385	0.987314	1.6652	1.48628	0.323236	13.4924	1.33665	9.65887	1.3224	11.544	3.83316	2.35339	3.68733	4.4756	2.66732	4.43208	1.86037	7.16118		4.27115	7.68879	7.84212		5.42196	3.53803	39.1957		0.726367	2.7074	14.7579		2.26795	3.03322	17.5044	0.075279	3.58506
2.31466	1.39778	13.361	24.1733	2.67859	1.53389	12.8233	14.5059	1.78888	0.293042	5.57194	5.15523	1.31981	0.94945	7.61471	8.4852	4.42783	1.90423	9.56846	12.326	8.66445	2.35341	4.22574	13.4696	0.701518	6.07154	5.9916	4.93386	0.749729	4.3166	3.09698	5.05456		16.0643	15.6737	7.14015		2.54659	3.64251	4.06494		0.204191	2.9201	5.22786		0.273708	0.568498	4.18091	0.286629	5.37365
0.204394	0.34646	12.6731	7.35225	1.56565	0.07257	6.89685	1.24543	0.83269	0.444258	0.118923	7.35949	0.540321	0.998101	2.28115	6.8762	0.600982	5.16761	10.7916	23.4057	0.808004	2.69942	8.31868	4.48634	3.41459	2.23524	9.17601	5.94962	1.12787	3.31916	1.54531	3.15639		8.75379	10.5113	3.68551		4.59216	2.71008	7.68495		1.99743	5.57598	9.04705		1.53164	2.92417	6.65971	7.27153	7.54283
2.83566	2.42519	6.65246	11.8208	12.9534	2.02975	31.4688	17.8141	1.55299	0.083356	1.40277	6.79525	0.445952	0.954529	3.56477	8.37952	2.01294	10.1489	14.3557	10.4126	1.73888	2.47961	10.4138	0.02742	3.71998	3.95038	0.563633	0.66758	2.28008	1.9489	3.9489	0.1312		4.69993	1.85382	11.5665		7.5925	15.9096	10.4071		5.12114	9.56586	12.4924		5.3953	10.2554	8.60399	13.8108	2.43317
0.759227	4.44875	3.73046	2.49415	0.517051	1.03215	0.690357	8.0079	0.569904	0.007076	0.194315	3.48955	0.977466	0.219943	1.03686	2.36542	2.23007	3.70973	4.2195	11.0241	1.5927	3.62901	11.9699	17.8278	1.901	3.17788	5.53921	4.92116	0.653184	2.54282	7.32733	6.98798		15.9114	2.38746	11.6585		2.70006	4.70108	51.1089		1.38538	0.436302	14.5218		2.92387	1.93809	19.6728	3.43497	3.41649
3.19874	0.378033	6.88672	7.2556	6.0904	1.77032	7.77378	16.6944	2.40714	1.09701	0.05116	4.7078	1.92938	1.69978	1.06119	6.97581	3.87922	0.60996	13.0657	34.3944	7.21171	1.21803	13.799	29.07	0.240337	0.164688	0.45697	2.74874	1.26494	0.908168	4.07168	5.59325		14.3071	19.7141	7.041		5.07163	16.77	1.65535		2.87017	0.05681	5.10418		2.59186	2.26595	2.78726	8.40241	1.80893
2.11917	4.27655	2.65442	8.6484	2.18554	12.2505	2.49492	12.6839	0.254366	4.15794	7.59803	9.73932	0.693378	6.42232	7.19674	11.8125	0.312002	8.96456	5.35512	5.9656	6.99446	0.344042	0.183552	3.41333	2.60701	3.05799	0.663292	6.85444	2.27373	1.07036	0.638745	7.09388		2.78382	25.1226	4.08776		7.30235	4.67007	17.1953		2.71628	22.9078	9.09746		3.19234	22.469	7.09753	19.2591	0.836094
3.78434	3.57242	2.9195	46.3141	7.5895	2.34119	17.0248	30.6966	1.50242	0.84178	0.771603	1.21638	0.108347	2.19171	1.78136	9.80528	0.256937	2.44029	14.8745	1.32838	2.45305	2.45772	16.2001	1.01557	0.929978	7.09702	3.3547	3.13845	0.205019	2.92139	8.68379	0.32681		12.3551	1.86707	3.24177		8.70561	3.76811	9.90675		3.31449	0.62656	2.19616		4.24766	0.90434	2.43764	6.64049	3.85543
8.65512	0.153901	9.73294	3.86961	8.74226	5.54573	0.223251	1.52336	0.164211	0.66389	0.703775	0.888065	0.362367	1.93709	1.15785	0.139805	2.37617	2.96637	13.6353	1.30225	7.08261	3.40854	4.25077	0.718163	0.216802	11.0704	1.47194	0.87724	0.913543	5.45837	3.42403	0.478055		3.03263	2.28244	0.022812		6.80179	12.2145	9.30385		0.972233	0.759985	4.03753		3.34432	3.44209	3.34394	4.6167	8.00107
5.5373	2.90008	2.62839	21.6732	9.65909	3.49613	2.54222	13.5284	4.33991	2.20338	0.607702	3.55087	4.16945	2.08509	0.489016	0.28761	10.0226	11.6226	6.95707	10.0476	5.01608	28.3901	1.30075	10.1505	2.84496	1.08398	5.60112	6.45739	1.40896	3.46758	2.56258	0.25884		19.1486	11.9419	34.2349		1.81711	1.72432	21.9779		2.5942	1.60207	1.51258		2.187	0.450453	9.06377	10.8266	0.445107
0.379944	2.79755	0.171073	21.5945	12.7922	1.02035	4.4143	11.9226	0.986744	1.91709	4.73266	5.6359	0.524918	0.930419	3.39345	0.9089	0.027463	5.07883	19.4676	3.15363	6.43797	1.33826	16.1134	11.1263	2.29682	8.88456	2.19516	0.019797	1.14072	5.00507	7.45732	2.37008		13.3802	5.42534	0.9157		6.93598	11.6121	12.4991		5.11354	3.23288	8.16184		6.10792	4.01649	7.08802	0.040497	4.49234
0.083653	5.99731	5.84242	7.90839	1.73923	8.00175	3.8179	16.6033	0.912971	5.1075	1.72962	3.90973	0.162042	6.74214	2.04761	4.55646	1.13342	2.93	5.09317	11.6956	0.453375	2.04214	4.82462	12.2823	1.57385	6.38254	3.23155	2.04502	0.192867	3.31561	2.01591	1.46985		7.33633	10.4191	11.484		3.54437	19.5073	17.919		6.73123	5.67365	5.42298		6.74673	2.85977	4.88682	9.8485	2.12608
1.22472	0.769286	2.3818	15.7002	0.337557	2.82035	4.687	21.8142	1.03963	0.951152	1.26654	1.89881	0.611576	0.753439	1.61515	6.17303	1.40478	2.98723	5.65303	10.6516	0.971532	1.76755	10.3096	2.67733	0.570483	0.38252	4.14918	0.19645	1.49164	0.433624	1.07851	1.27489		12.1313	10.0053	2.53334		10.5617	12.1707	24.7358		0.000244	3.78104	3.11173		0.062	4.83659	7.75372	11.1362	4.53012
1.64196	0.868169	4.61505	11.8914	6.78172	5.19844	16.0214	6.39376	1.1682	3.79146	5.8551	1.70094	0.772939	3.87881	8.35468	3.01845	2.6474	1.49372	5.92491	5.32913	2.48449	9.07403	7.37492	21.6092	1.79215	0.695068	0.32992	3.78359	0.0954	0.501403	0.368454	0.135787		10.1874	14.7472	32.0206		1.45443	0.84366	41.3218		8.91852	0.34346	17.4773		6.79944	2.75131	24.3491	8.29891	10.7079
0.957683	3.50034	11.89	9.93091	1.40081	1.1401	15.135	12.8123	0.327037	0.358135	3.73861	2.60429	0.595808	0.131731	6.40271	4.33017	0.148853	1.55729	4.69846	4.34232	8.30627	6.80542	4.19362	12.565	1.93813	4.27079	5.03235	5.89239	1.36754	3.96924	5.28306	2.33769		1.18994	2.20147	11.2303		2.29946	6.80204	33.5266		3.99574	2.80322	24.7638		2.3532	0.394654	24.9245	0.184411	5.03384
2.33656	0.227131	8.02022	0.750703	5.32366	2.04301	11.7249	4.16208	1.33498	5.84629	1.38596	5.54513	0.189258	3.64218	2.42036	4.99153	6.73494	1.77216	8.60285	13.6449	4.05118	3.12761	6.04856	26.8292	0.418029	5.39775	4.72265	1.65961	0.36133	5.05885	1.08459	5.83541		12.0227	14.9242	8.26763		1.95212	6.2241	30.4322		2.30762	0.297153	7.9015		2.51749	0.717142	8.61544	2.13894	10.1615
2.77242	0.536958	14.4087	15.1834	9.14878	1.72277	8.62135	9.15692	0.522916	2.02105	1.93132	7.7212	0.487505	2.47113	1.83231	6.20456	1.32571	9.88102	11.1271	1.05771	1.93466	6.2356	5.96875	14.8053	1.57126	3.49917	3.14925	3.0713	0.532631	5.74464	0.905033	0.964828		14.4934	10.0804	7.01181		2.42485	9.31207	3.03389		0.412311	6.15081	1.24973		0.616444	7.80953	0.670708	3.41182	1.73498
1.86065	0.439584	1.38641		2.7495	5.06546	0.3579		0.814203	0.8154	0.485927		0.463209	0.033137	1.47566		3.21138	1.33289	12.7589	5.51226	7.54763	0.351739	4.89399	11.8307	0.971781	4.88843	5.89094	2.09689	0.437203	2.70339	5.91806	0.236205		13.322	3.37123	2.89121		4.79757	5.60536	25.4037		1.47772	3.32779	7.31677		2.70438	2.8862	8.41647	1.49703	1.04904
2.16034	5.71915	6.26244		3.60493	10.2168	3.24398		0.266774	3.68347	0.841383		1.71673	5.81434	1.34423		0.865057	4.34628	17.3707	2.16724	2.43083	3.78379	8.15863	6.53727	2.63407	1.89464	11.2669	23.8033	0.946113	2.50331	10.0749	16.3484		45.2706	1.60268	7.83145		4.56319	15.7616	7.51796		1.31275	3.0945	2.92489		1.82691	5.26197	2.37192	2.85973	3.96932
0.607267	6.63518	8.20474		0.557184	0.659411	7.4779		0.662398	0.119641	4.73475		0.318368	0.253518	5.48361		0.517387	4.12857	12.1351	5.10418	1.04128	2.22472	8.89009	3.31514	1.526	3.49052	0.041871	11.3833	0.380656	2.03757	4.4407	6.92295		6.60623	12.9922	10.8149		2.48943	10.1554	6.28948		6.52156	0.686453	5.54015		3.64307	0.497807	1.45021	1.95781	0.884453
0.441587	4.16085	11.226		2.93029	6.53968	14.3621		0.609598	2.40392	2.76994		0.331674	1.83963	1.1279		1.08557	5.73466	10.1008	1.48526	1.04135	2.2521	0.281263	3.04045	1.89265	1.51462	1.57829	4.58768	0.214598	2.45353	2.16584	3.23973		3.71539	20.3742	10.476		5.22597	5.71919	7.30948		6.34621	6.57191	7.13765		2.48518	5.81087	6.8193	0.791237	8.26808
0.95183	4.63043	24.4815		0.340106	0.113923	19.2971		1.75652	0.487861	27.3036		0.570129	1.20974	29.2399		0.539153	0.800727	8.23742	20.0195	1.11434	7.40623	11.2169	28.6628	2.01908	2.92194	2.87225	2.85275	0.683989	2.63433	4.88248	3.5661		10.3431	13.8374	1.97792		1.41263	2.83441	18.6979		2.86678	3.80092	2.0887		3.72145	1.95336	2.16557	5.1648	0.191664
0.522696	5.0129	6.66771		4.84746	5.84597	6.08117		2.10498	0.420422	3.22039		0.929424	0.850694	1.70684		0.79419	4.18924	0.1919	0.344774	0.7684	4.4953	0.284518	1.6787	2.07595	2.93582	1.72361	1.42736	0.762614	3.66119	0.796307	1.75646		17.5526	7.3274	5.76622		0.090108	18.9125	16.9651		3.6767	0.821744	2.24208		2.98761	3.11695	0.342458	5.55652	12.8834
1.56389	11.6395	9.56066		6.87275	19.6413	9.51944		2.29916	5.97544	12.3143		4.12282	7.37497	6.65826		0.925393	8.95161	12.5105	14.8277	3.85503	2.97652	2.61764	11.2979	1.21981	0.715691	4.06988	7.75629	1.17812	0.788224	1.26267	0.146097		2.48673	10.2085	4.51354		3.1918	12.2921	6.31568		12.0389	6.93259	12.8102		3.10992	8.52849	8.28457	0.22733	6.20668
1.56778	1.29464	7.50922		0.1599	3.72085	0.559566		0.441034	0.737391	7.35788		1.12522	1.20362	6.88063		1.38282	0.664319	3.99171	13.4245	3.2671	8.94598	2.23586	2.17438	1.37696	0.906728	0.281877	9.59915	0.19566	0.236982	1.79324	9.16529		9.54019	5.86006	21.4266		4.46751	4.18718	2.48779		1.98646	3.14702	10.0465		2.87051	2.68332	2.85474	3.43358	5.06646
1.27571	1.22828	10.3134		4.13434	7.05408	12.6981		0.184499	1.11895	2.60975		0.654723	0.253851	4.27303		3.39989	4.30537	3.4515	14.3601	5.02352	3.37863	5.21269	12.5148	0.356124	1.4401	1.86575	1.58594	0.001255	0.833349	2.3244	5.17802		18.5882	5.70263	7.79283		0.528187	12.5659	11.3235		7.67743	1.58146	17.8002		7.37981	3.62068	15.7987	11.5355	5.41904
2.94132	2.5069	2.35019		4.91506	5.59086	4.85248		3.17076	0.297585	2.61894		3.30516	0.025706	3.31953		0.532214	7.03303	1.136	30.5596	7.39955	2.19124	5.4965	17.5231	5.58298	2.27829	0.426335	2.73012	5.15424	0.82428	0.806041	7.73065		18.3664	4.96903	11.1996		3.54248	9.74572	17.0636		0.357019	4.87693	8.1478		0.945699	6.01305	2.91451	6.03728	6.08325
4.07289	4.26984	2.14202		9.57171	0.196471	2.99093		1.78846	1.21571	7.40935		0.973746	1.09827	6.79094		1.45084	8.22819	2.71336	27.2345	0.726736	8.25607	12.747	4.17212	3.30753	1.00177	1.30875	13.781	1.31497	0.308623	2.02692	5.02247		14.5419	10.9573	7.0625		4.33564	16.2869	5.37748		1.5379	1.66856	7.12882		2.56035	4.62607	3.4663	4.73626	9.3834
1.02297	2.00911	2.49712		0.221717	0.738061	7.62462		2.00915	0.029201	9.84147		0.454636	1.48597	6.12267		3.44142	4.36643	3.91812	1.36722	2.78871	1.95242	5.50565	2.34307	2.13821	3.77472	2.02218	5.98338	0.544594	4.19654	2.33668	4.30435		6.40658	5.41224	5.22407		1.8414	2.86811	20.3922		0.765365	3.71015	8.70053		0.346042	3.89096	8.71242	2.77554	0.881411
3.77682	2.92319	10.517		4.57672	4.45553	4.35325		0.936191	4.57632	1.36003		0.274001	6.15442	0.34693		4.26583	2.13421	4.3615	2.19282	3.56031	0.763634	6.6107	9.58994	1.04867	0.879344	0.11406	7.77532	0.500068	1.92345	1.22026	7.81527		0.912724	11.7569	3.46337		1.12864	9.71145	33.491		0.975197	2.65531	13.8274		0.059654	0.768701	15.3944	3.69747	2.56119
2.46969	1.88312	9.57379		0.527095	3.7798	8.11715		1.05134	2.89161	7.60471		0.312268	2.27179	8.13754		1.37079	5.94417	11.7417	28.7016	0.832736	3.43246	5.87324	17.1424	1.44552	1.21005	4.34267	0.405554	0.610714	0.863075	6.63361	6.2166		13.2663	4.32792	15.4388		9.90817	11.0681	18.3503		2.44076	0.197798	4.46336		0.331751	4.06494	4.55739		6.29866
1.50048	5.89369	3.37994		0.323124	0.770197	12.0617		1.18186	0.113667	0.088285		0.329417	0.272491	1.70777		1.1663	0.485018	12.191	23.1445	3.10013	3.6723	8.62695	36.8402	0.922877	1.49874	2.44807	1.21366	0.659238	1.1132	3.87557	8.47388		6.4244	17.366	19.5452		1.80144	6.83372	7.00652		0.112194	8.49362	1.58526		0.393629	8.66215	2.3688		3.14807
4.62318	0.878392	11.9732		9.67043	6.14078	13.8095		0.522551	0.00187	0.319231		1.26376	0.068063	3.03766		0.769571	2.43318	12.7286	22.7767	1.46701	4.53116	4.99864	24.8285	0.763116	2.12804	4.81721	0.391056	1.97306	2.28103	2.03791	8.9056		9.90814	0.671722	16.7852		6.21005	16.7392	15.2476		1.16539	10.524	14.0276		1.78569	11.3898	14.817		0.125381
4.36092	11.75	1.87416		10.0347	5.74492	1.22904		2.91803	1.22812	0.146038		3.6462	1.76325	1.14598		2.85618	8.61995	13.9805	33.1097	1.17115	5.89525	7.67925	27.0615	2.83494	0.003078	3.04961	12.8836	1.84725	0.518205	1.05481	18.7598		1.56338	5.85102	0.24687		1.98847	17.8927	23.1068		3.19408	0.789614	9.47266		5.19529	5.54698	10.8934		7.92508
1.215	6.54558	0.014581		8.71189	6.65883	5.6217		2.49842	5.02252	4.07586		3.07838	6.2666	4.64665		3.19106	6.37142	6.44113	25.4522	1.92972	11.8458	5.77158	15.5055	0.516086	3.28045	3.663	0.0664	0.819876	3.47823	1.41049	6.41207		13.3152	1.38322	1.93635		3.75235	10.2741	21.8377		0.524108	0.069888	0.091315		0.067527	1.50926	4.57289		4.98353
2.82492	0.435848	9.70689		6.53048	3.90737	0.048875		1.38131	0.403606	5.29298		1.88041	0.178143	5.47812		1.64528	0.212913	8.19676	22.8475	4.45622	4.12508	5.69271	21.5373	0.101537	18.7163	4.69895	9.3563	0.646753	9.41568	3.49351	0.139146		16.784	20.6769	17.1362		1.19117	0.927924	22.9593		7.06388	9.35456	9.7491		7.51495	5.82439	14.23		2.3542
0.406083	3.28565	14.0361		1.37451	3.04006	12.7043		0.808885	2.03072	0.301349		0.074077	1.54905	5.67178		1.38946	5.0704	6.53915	6.98989	3.54574	4.6293	5.18848	17.0322	3.19631	2.38847	1.67503	17.1767	2.37177	1.34253	2.26303	5.36017		17.591	15.8018	19.0651		11.3755	9.15216	25.3873		2.97498	2.67553	0.289525		3.11243	6.97607	6.62097		0.687468
0.167559	8.80812	1.01686		0.598023	5.92813	3.86107		0.477888	2.50984	17.2458		1.28971	3.13855	14.0119		7.90337	5.16728	16.1452	1.57749	3.27238	0.056391	7.38736	5.18682	3.08278	0.071219	4.13559	5.74369	1.88579	0.897127	1.71046	3.77422		12.4724	4.70867	30.4708		4.21331	18.101	14.9777		1.27898	6.00643	7.82015		0.719162	3.97081	0.268038		8.09519
5.75917	1.50914	0.441066		3.5928	4.97574	5.33222		1.78488	2.10142	7.94142		2.42023	0.076574	7.96069		0.855557	6.70188	5.6121	12.2398	1.54808	1.51217	8.68289	5.57731	2.11914	2.05633	10.191	14.414	1.05265	3.04725	7.5466	10.2117		6.26364	6.27162	25.2861		7.35809	14.6344	7.52566		8.58278	2.84733	5.0153		9.45515	7.39754	5.89947		4.48216
0.855855	0.45459	21.1989		1.80375	0.80486	14.7879		1.53409	1.44088	15.9473		2.37087	1.55639	3.55018		1.37211	3.33124	3.92777	20.4	0.321002	1.13209	4.72199	4.84001	0.362087	0.901192	1.32284	3.10946	0.624943	1.49642	1.2068	1.26336		9.79159	15.5798	13.7827		5.09006	4.89541	16.5988		8.07997	6.13366	2.71611		8.93283	6.23368	3.90096		5.44856
0.145835	1.46131	8.82555		2.90624	12.2246	8.65789		1.72478	7.25934	5.63439		0.689662	8.10939	2.64494		1.71011	0.17728	13.8445	29.6958	0.500449	0.996276	3.20665	30.345	0.00521	7.58025	5.92753	7.57454	0.363892	5.52829	6.27741	3.435		21.0167	2.8612	0.67801		4.63393	8.68248	6.97368		1.99324	5.19971	5.91538		1.70057	5.108	0.93859		3.91183
0.495276	5.90471	12.0831		4.69396	5.48397	2.75226		3.70407	2.77905	7.71118		2.28962	1.26328	5.8277		0.556591	6.85462	6.76643	16.1485	4.90768	2.04256	5.12391	2.6725	1.34994	2.74146	0.468842	14.7499	0.247994	0.839487	2.40093	12.4909		12.6942	1.13615	22.1864		5.20928	4.80522	1.78994		12.8319	8.5663	1.09854		10.7171	9.92435	1.12067		2.46184
1.9638	7.41391	0.044398		2.36457	5.55492	9.36288		0.23717	3.50621	9.61078		0.591319	1.13363	10.5795		2.89949	4.25717	15.1374	5.95916	2.09993	0.419932	3.85674	0.094783	0.099412	1.48731	0.108645	3.73062	1.28727	0.31076	1.27432	1.81451		11.4748	0.902052	4.03784		3.62236	10.4744	4.75059		1.33338	2.73872	13.526		0.186756	0.586706	9.50814		7.57796
0.309647	0.351495	1.97347		2.14182	14.5447	2.70972		2.51128	1.07694	0.207372		2.10003	1.8793	0.23436		1.07764	3.84026	11.8402	42.7866	2.36649	0.779275	12.0827	32.8412	1.23798	7.01073	3.52911	14.5275	0.083619	3.29188	0.315008	21.7385		16.3323	2.83583	46.7233		2.23925	1.60281	38.7509		4.5965	2.6651	0.011053		5.06192	0.596836	14.0746		7.54564
9.22062	1.95357	13.8874		12.464	13.5202	6.44785		1.09936	2.13842	4.23692		2.40058	2.20963	5.74731		0.56712	1.04753	4.23588	6.23275	2.3176	3.4663	4.78102	15.9763	0.333322	3.15986	0.57562	9.78951	0.284689	3.42527	1.52039	9.89175		9.05518	4.45245	16.9456		1.52839	5.18673	23.3573		1.90678	7.87231	9.13618		2.19822	5.77907	12.9207		11.3459
0.749113	0.116183	13.1564		9.98776	5.7888	3.69783		11.3875	4.97119	2.44846		11.0108	3.48677	2.99629		2.42073	0.276399	12.4608	8.34938	3.07895	1.40901	1.00241	6.59748	1.81689	1.30002	5.49179	4.91134	0.500422	0.651962	3.34571	3.58026		1.20335	2.16055	2.85397		4.13732	6.71677	22.5905		4.313	0.324568	11.8879		5.38216	1.25908	11.4591		8.39053
1.23288	0.000516	8.90313		4.15758	4.42953	3.00651		2.51772	0.923353	2.78839		1.42938	1.07999	2.93724		6.52527	5.89188	7.70321	15.9571	4.6875	7.40012	10.317	14.2407	2.92271	0.523651	0.940588	15.8424	2.52278	1.30104	4.40316	15.1055		9.89369	12.5558	7.22046		4.11333	3.71804	3.16703		0.824386	0.373651	0.622132		1.63173	1.52817	0.862132		5.70944
1.20572	3.09632	2.58447		4.92705	7.17818	2.36335		4.03407	5.54386	10.3843		4.21207	5.97275	9.64862		2.98339	3.9976	7.49184	4.71746	0.223832	0.151789	8.77241	13.119	0.011987	0.529427	0.128316	0.761344	1.93189	1.76984	1.07044	3.66579		13.2886	16.0805	2.75176		2.42761	15.0893	21.2048		1.4583	3.15932	7.69379		2.04741	4.72967	8.41606		6.32959
0.779129	1.51364	0.938358		7.30038	4.29548	0.690525		2.00826	0.873321	4.58239		0.91725	0.42155	3.29465		0.519866	6.11228	12.1354	8.59417	4.25796	2.79725	2.15221	11.7987	2.09074	5.09918	12.5685	11.2752	1.07254	4.14154	10.6722	7.55617		6.64703	5.40062	5.90728		0.430738	1.20266	12.7871		1.08653	3.63195	7.84355		0.430907	3.95083	3.60706		5.06576
8.52982	5.74353	5.37638		2.67178	1.28391	7.42914		1.65093	0.630384	13.2127		0.826466	0.343308	9.47789		6.25417	9.76274	0.359782	12.5239	2.54229	3.44409	20.2889	1.70567	1.81173	1.28557	11.4029	0.637565	0.39465	1.54681	8.22868	0.33403		3.20916	17.7194	5.26386		6.06963	2.8438	2.82826		4.31698	5.34634	1.40988		2.15864	3.02084	0.67268		5.53741
7.73522	3.92056	10.061		5.35519	2.84444	9.91053		0.236436	4.01447	8.81475		0.186	4.55677	4.70812		2.45439	1.35832	16.9859	0.51718	1.35431	3.26568	4.84412	11.5446	5.05398	0.965099	8.60398	0.394294	2.21271	0.876636	3.32644	1.83062		20.6433	4.54058	13.9325		3.78709	11.3417	0.615087		0.060185	4.68332	1.89819		0.990715	1.40318	0.362024		15.4214
2.84571	1.54586	3.83649		4.06354	2.22853	11.5133		3.25093	0.360086	0.456304		2.17321	1.47229	3.03814		1.05844	9.87963	5.05189	31.9055	3.37735	5.45394	2.61219	5.0881	0.899233	0.305333	4.2232	9.2125	2.24333	1.99734	0.811326	9.81722		12.7066	12.2494	25.0847		4.03708	13.7075	41.3554		4.18925	5.07531	1.98971		2.77817	3.52734	13.6227		8.26641
5.66121	20.9279	0.35712		6.06264	17.1418	0.513995		1.01047	0.652289	3.41173		1.88149	0.624339	2.52325		0.074661	2.13559	8.39743	6.92529	0.187506	2.91384	1.37228	9.55358	2.21789	0.860934	3.15429	8.67444	1.17213	0.376684	4.28509	9.94108		6.05132	9.3141	55.6786		1.69245	20.2426	96.8599		0.725413	4.36583	40.5391		0.070346	3.75857	53.7382		8.9847
4.26862	1.87476	11.3163		6.74588	0.268153	10.808		0.728845	3.35047	2.17806		0.322472	3.43782	3.80884		2.65109	0.345756	8.72826	12.8565	4.12925	7.02416	8.50302	26.188	5.59749	2.30258	5.09344	8.37809	4.39261	3.51695	2.2987	11.4389		17.1952	3.70792	12.2836		0.80135	5.67553	10.5084		0.158148	1.66064	1.66934		0.062725	2.88259	3.61846		1.12163
1.37505	1.94126	8.94915		3.02014	3.59042	0.066827		6.39817	1.89451	1.29994		4.78878	0.432982	2.2705		0.796998	11.9697	3.19952	37.1848	4.39339	4.35812	6.09283	18.1988	2.922	2.57066	1.43756	4.49491	1.45936	0.086427	0.753815	10.3102		26.0544	11.6058	10.192		9.48612	2.7206	28.1469		3.46657	2.88997	20.0223		5.19111	0.286707	19.5279		9.968
0.05575	11.1731	6.68424		3.67264	4.65983	4.53498		2.22125	5.46525	7.76614		2.60266	6.02344	5.32899		1.3579	5.1904	0.543509	1.96942	0.056729	2.885	0.162159	5.63397	2.53868	3.38877	0.39194	1.15469	0.991378	3.30978	0.330063	1.3261		18.8712	26.8977	11.7279		11.7002	0.224212	11.8286		9.22894	7.88601	4.01599		9.56786	2.59168	0.482908		1.32669
3.17692	2.20795	0.27526		6.30927	8.90122	0.690147		1.72346	3.35272	9.62904		1.39354	3.39836	7.82234		1.52868	5.15086	2.9402	8.2053	1.02114	6.86239	3.71774	0.553783	1.57685	2.21281	4.7077	5.20834	0.055802	1.01222	3.0281	4.23766		18.0974	2.57139	15.6122		0.019714	4.62077	0.87535		2.01963	2.36298	4.20585		1.49923	2.825	0.094463		5.05545
2.68758	2.69545	3.15637		4.03667	3.96532	11.4004		1.09405	2.11356	2.99999		0.82775	3.47091	0.707598		5.11292	6.1614	1.24196	17.3581	3.69908	3.71734	3.31616	20.8101	1.05422	2.07286	1.2376	3.29754	0.584851	0.764278	0.29582	7.49803		9.96982	4.77519	11.7487		4.77135	7.43792	6.16782		1.43286	0.828442	8.41405		2.64377	1.62803	5.18919		8.76955
4.59626	3.80627	8.90123		5.10316	0.546143	3.82519		1.55863	0.048203	2.28936		0.905866	0.307529	2.56168		2.90895	2.2479	3.84207	7.70394	0.503128	5.83617	2.54085	7.92452	1.50696	4.9832	1.61992	9.58764	0.427897	4.15363	2.4246	10.2823		10.9882	17.183	3.8683		0.619785	7.93579	47.501		5.3922	7.81113	17.4254		4.98951	6.51106	21.3194		0.579752
1.46468	2.15574	1.20599		1.21785	9.71165	2.42072		0.212484	1.09208	4.06341		0.603667	1.85503	4.55678		3.47639	1.39416	0.200425	8.26721	4.59114	1.20259	3.86582	5.71817	1.03804	13.7458	1.37753	0.360412	2.41597	9.7463	1.96593	0.806855		11.9485	4.54938	10.7827		5.86277	4.90364	4.77093		0.529085	0.895622	3.05028		1.70386	0.790592	0.15968		0.833722
3.06245	4.61931	14.8454		4.82852	2.67679	14.0355		1.70368	1.08202	1.9909		2.77147	0.322144	2.99983		5.49792	2.00167	6.73101	2.60309	2.82082	0.11445	6.57415	5.86794	0.271842	8.85319	0.407509	5.45363	0.507039	5.98004	1.04363	3.93943		8.77708	4.79232	26.2936		7.59982	6.41003	45.8045		5.1336	1.08878	7.33325		5.88916	2.59896	16.6725		0.807187
1.2104	3.27404	17.0168		0.287107	0.74086	10.1279		3.83419	1.49097	4.62739		2.53909	1.36137	0.680034		1.1494	13.3178	3.21519	0.1398	2.16434	13.0067	8.16949	0.076883	0.969958	1.319	1.5729	2.92866	0.401093	3.19012	3.18961	0.201356		9.83761	16.5117	21.0687		0.416196	3.64814	1.43123		1.29107	8.00043	3.64859		2.97469	7.22452	5.17203		0.261848
3.51721	4.65063	1.86155		3.16846	0.293524	6.25202		0.165667	0.308003	1.24408		0.56236	1.62287	0.26868		0.14965	0.38989	6.99631	10.5787	1.0259	3.26222	13.6275	22.6129	0.390699	1.32573	6.2554	6.95804	0.679053	0.836508	1.47901	1.36441		18.5789	2.47425	1.63216		5.76289	16.156	10.1344		0.597951	9.2304	6.00457		1.5622	11.422	4.8398		0.913598
0.326357	10.0296	2.03806		2.4756	2.49093	7.26388		0.526066	1.80746	2.62677		1.11662	1.8128	2.77192		6.68774	6.95046	10.8666	31.6756	7.50405	2.95374	2.25247	17.2295	5.33508	0.883754	4.02565	1.71502	6.74463	1.56274	3.16864	8.08519		24.2649	6.30978	15.8033		7.37414	9.41641	21.5826		1.91113	7.35973	1.54065		1.23099	6.97988	8.01002		18.7196
3.35051	5.45966	2.61684		6.69194	1.36358	2.39264		0.041561	0.239828	4.20233		0.648864	0.59461	3.73644		0.718421	0.398506	6.12866	27.7096	1.39417	4.53073	4.44043	35.5873	0.513743	3.24654	0.204935	3.15832	1.84019	2.56853	1.11715	13.7763		3.24699	2.36696	16.023		1.77417	4.07747	18.1008		2.29183	7.06553	0.09842		2.72445	2.86134	2.13027		3.10461
2.26119	0.409121	9.64898		4.70854	6.46832	2.39848		1.97804	0.231309	2.81754		1.27333	0.802091	3.36349		1.31361	6.17462	5.90932	0.794172	1.06051	11.7114	5.1466	12.3002	3.86785	1.00665	2.65278	2.96265	1.45251	0.688077	0.46731	1.64212		14.0442	26.731	3.70939		3.82192	12.5799	6.07586		2.14474	11.2747	0.532054		1.17513	11.4207	2.0151		1.10209
1.26185	2.19258	5.02768		2.97397	11.7628	1.33387		1.00886	0.534135	1.22634		0.207356	0.957404	1.594		2.26813	0.369302	5.95305	20.4127	0.15719	0.779106	2.95078	13.1621	1.99284	3.43368	0.936276	8.42907	0.839709	2.50762	1.1205	9.12199		8.88424	29.4323	6.52879		3.65924	5.53452	24.0927		1.12687	8.05713	10.8438		1.77442	9.43378	13.1798		6.21766
1.39927	2.79656	16.9113		2.8015	0.402127	3.72791		1.81174	0.342397	2.55665		0.633233	1.26501	5.94654		2.96594	4.53271	12.2961	1.73487	1.63712	0.826851	6.8965	0.502975	0.028202	8.25727	12.0308	6.1043	0.968129	8.10966	7.43525	4.95252		4.74192	8.97552	9.53863		2.22335	10.0403	9.97891		0.376282	1.50049	8.48443		2.69049	3.01403	4.6683		10.4402
1.51141	1.53872	10.3497		2.97139	8.49723	5.86709		0.301584	0.216101	4.42045		0.994653	0.557924	5.06712		2.49713	5.03986	3.3202	33.5465	0.664348	2.42277	7.20881	30.821	8.77723	1.46327	0.195237	1.58204	6.02272	1.29155	2.19631	7.54209		12.534	31.2384	27.6149		2.5912	4.03759	26.0261		2.20454	2.70413	12.762		1.36191	0.038728	16.9115		4.56634
2.5268	8.66731	0.0806		6.37182	2.02588	1.07452		1.92533	0.592369	1.93152		1.7822	2.29178	3.55349		5.77246	4.03219	2.97309	11.7319	6.52926	4.02634	0.19011	5.32466	1.17568	2.02438	0.046725	5.72739	0.194927	3.28648	0.363193	4.14237		20.7536	3.62671	14.188		3.79636	8.58235	10.9376		4.86422	1.03904	15.2817		6.2596	2.99377	14.3021		1.99147
7.15366	5.03641	1.54587		11.4969	1.86859	0.621726		5.69866	3.82518	2.38876		6.27093	2.51939	2.13782		6.6137	0.236014	3.88828	6.11619	6.02482	9.25652	2.95887	3.49829	0.563477	2.77512	5.17673	1.72689	0.123486	2.37597	3.48838	0.635034		5.81543	7.23987	14.8014		2.90674	19.845	1.04025		3.87568	3.29355	6.94876		4.04313	8.84563	8.29143		15.425
2.3083	4.82501	4.02922		2.96763	1.72345	6.83609		0.041559	0.832059	0.460174		0.791089	2.35919	1.99891		2.49763	0.312612	3.45618	20.0583	1.70193	4.04497	0.036803	18.9064	0.740898	0.176417	4.37241	1.10494	0.514593	0.700743	3.1181	6.34017		5.12118	9.88585	15.9661		3.60267	4.53877	14.456		2.37579	1.90028	6.6595		0.458402	0.01	3.22118		11.4922
0.289907	8.22846	3.57039		10.1176	3.73514	2.02832		1.05096	0.393662	1.54859		0.238686	0.993567	0.253722		1.42001	1.92743	3.92395	4.25871	0.890798	2.45798	1.71909	0.14861	0.135756	2.71666	0.76102	2.2348	1.4463	2.11303	0.220255	3.6241		7.65321	3.03523	3.71051		5.63459	6.1512	12.5245		0.91348	7.61348	35.0814		2.68489	8.21077	24.6528		0.52333
2.04217	0.414597	3.9756		9.24978	0.932355	2.23082		9.70186	1.21524	3.73227		9.18241	1.28325	4.33549		2.61713	0.723039	9.21651	15.7323	1.52435	2.39149	0.015395	17.9067	1.85007	4.80626	5.02273	1.07982	0.629475	2.63302	4.38507	4.77837		14.7613	1.70219	5.76801		5.18828	3.74266	2.48892		1.25121	1.44828	0.721918		0.002446	0.462394	0.233542		4.7722
4.29886	11.5344	1.03505		6.00659	0.247473	1.89126		0.975369	1.54438	6.02001		0.881721	3.61212	6.44646		2.73363	0.068281	16.1651	4.89904	0.748379	1.23235	10.0381	1.34107	2.05512	1.49012	12.4921	3.49264	0.830708	2.35918	5.66072	2.21085		36.8742	10.3674	12.5648		5.64314	8.69648	22.716		3.96111	8.68366	2.79948		2.75706	9.83664	2.90248		3.23996
0.944054	17.3047	7.51611		14.4506	0.681712	2.26677		0.288871	2.93038	2.45572		1.01142	2.15862	2.68633		1.74825	0.61331	5.99416	5.75064	0.361138	4.69632	4.04066	0.95058	0.213504	1.24157	1.49318	6.42967	1.0239	0.353637	1.27517	6.737		39.1639	4.94435	16.8335		5.20211	12.1188	14.6057		0.54617	6.34735	3.36863		1.94808	7.57571	1.10643		2.79275
0.400505	3.89628	4.92921		6.92833	2.80801	1.9442		1.98145	0.557364	2.40777		0.737153	0.050423	2.0373		2.13062	3.82194	7.25974	2.67727	0.577246	6.80448	5.52692	6.38913	1.28581	0.758701	2.6629	9.13692	0.11302	0.643892	0.535042	6.58301		18.6593	1.13183	2.94076		4.66324	7.25725	6.53463		3.34167	2.91468	5.05483		4.44329	4.2365	4.68339		4.11966
4.83126	0.086283	11.6921		7.55619	4.22129	2.67844		4.94954	11.0802	3.70946		4.61728	10.4198	4.47453		0.977897	2.82702	4.40586	16.0287	2.30326	5.78045	7.18998	22.2238	0.196222	9.3415	4.20468	2.83547	0.776995	6.57985	3.91455	2.61336		16.6518	10.3548	13.1199		5.68241	14.0038	29.0296		0.204031	4.66923	3.75632		1.29361	6.97891	5.03158		21.647
1.57792	4.63526	9.29201		3.56535	4.7167	12.7632		4.65166	3.20774	5.54979		4.93245	3.03146	6.53883		2.91415	2.61748	4.0936	4.25618	6.65236	4.96694	10.3912	1.86206	1.39361	0.280885	6.22752	4.63521	0.271642	0.958508	2.63883	3.78656		40.9891	19.8237	1.41899		7.21424	1.77672	23.7289		0.388231	5.68223	5.90996		1.2847	5.07126	9.80109		1.6154
2.28578	1.56702	11.6901		0.244183	8.44968	9.0109		0.120692	3.14472	0.023288		1.18803	1.68319	1.91837			2.46201	4.18027	4.58695		12.8748	2.30202	3.41367		0.51568	2.30735	10.2481		1.73895	1.0298	7.70021		6.94993	3.57488	16.4979		19.9043	11.5979	13.9749		1.98085	10.1104	3.14741		5.47363	10.6573	7.06826		2.32574
1.75882	0.967696	13.3363		1.87154	5.2573	4.45178		3.68758	1.06037	1.23553		2.81254	1.16183	5.64477			2.62701	2.16348	55.102		1.93099	0.457707	56.6803		0.522132	1.40771	7.73072		0.722856	1.39942	23.0127		16.7645	0.671593	14.4495		1.34926	0.363392	21.6304		0.633986	14.4226	13.0573		0.8646	14.3096	13.3845		6.57043
1.72369	1.16157	4.91503		5.80459	3.98204	2.70191		0.389095	1.27297	3.01028		0.227183	2.53848	3.82369			6.68446	6.61911	10.2823		3.08152	5.75534	3.09674		0.145849	1.58623	2.20346		1.98531	1.77586	2.64135		12.0608	11.4567	22.6278		9.02797	4.10085	61.098		0.401872	3.41456	14.154		1.74376	3.06807	21.2235		11.3819
0.546408	8.21035	12.7875		2.41227	1.38316	6.81866		2.20542	2.21654	1.66079		2.53179	3.70896	0.389804			6.30796	9.14682	1.23891		0.816497	11.6229	3.18241		5.82604	0.202357	0.49548		1.0883	1.30799	0.483775		12.1591	2.41635	17.3785		5.40512	5.58696	3.56884		1.03871	3.57191	6.64261		1.54745	4.05662	2.61655		0.131907
0.395809	2.17131	6.92596		6.72669	3.47411	3.19084		5.91175	1.50997	1.55511		5.28278	1.1577	0.224764			2.14723	1.38492	8.85562		0.217696	3.11957	0.053695		0.579236	2.20052	1.78244		1.60025	0.967259	1.20511		0.62456	1.35389	2.17596		5.58565	10.7649	8.63907		2.25309	4.07683	9.31897		4.3743	1.11577	2.14204		0.419663
2.93024	1.31123	9.84043		3.07486	4.6779	11.5835		0.473647	0.326463	2.42694		1.63115	0.393528	4.42834			7.36549	6.21127	2.90286		6.67392	0.698367	0.380526		2.7587	0.10488	3.12665		4.1744	0.238494	1.96173		1.33412	9.76724	17.6584		6.79002	4.67588	13.3452		0.581018	13.984	16.6976		2.14177	14.2409	16.2133		14.2141
1.32144	5.77695	18.862		1.36399	1.40173	6.12816		0.429722	0.70532	0.79318		1.59494	0.950602	3.32802			4.01398	2.0512	5.43201		1.75429	0.21316	10.4447		2.86237	2.1637	5.82085		3.07652	1.99597	2.45882		25.315	8.48607	4.34964		1.84407	8.67458	10.5264		4.06729	0.89617	1.7875		5.83904	1.1828	1.17049		4.04929
1.16127	4.14957	12.9227		0.63034	2.60752	10.583		0.597976	2.50074	3.6701		0.422454	1.18891	6.45124			1.45282	7.42287	8.2305		7.55509	3.83585	7.55355		2.27974	0.316493	5.09798		3.55707	1.39388	1.22004		5.85431	14.3669	8.06949		4.25484	10.9986	7.81889		0.262504	8.86613	2.74455		2.71817	6.86009	3.30524		3.60702
0.56439	30.7976	4.4365		9.37166	0.414687	4.49067		5.97269	2.52313	1.71948		5.8777	2.66567	2.0409			0.506958	2.82543	42.4201		9.30465	0.634348	22.4154		7.48385	6.33179	0.87295		7.33408	4.68512	10.8618		2.63717	5.94977	8.5173		9.93166	2.5087	17.3716		1.85073	7.12804	5.88838		5.78591	8.23684	0.03707		7.41373
4.1491	6.71423	2.22692		1.15405	4.78883	4.7924		4.33058	4.69087	3.18192		3.11726	6.16167	1.5034			7.99687	7.70517	10.1768		8.84209	9.16778	14.8088		6.54177	0.9603	6.48656		1.63559	0.82024	2.75827		13.4521	6.68895	1.87349		6.38612	9.21658	25.3087		6.80733	3.89168	5.77018		5.88622	5.75909	7.27227		0.601707
2.82276	12.3624	1.16951		6.35269	9.54087	3.63202		6.80938	8.364	4.784		6.94341	9.14112	4.29806			1.3014	2.47634	20.3702		10.8922	0.662487	18.3534		7.91939	0.16391	4.37476		9.71725	0.16666	7.43767		8.97719	13.5506	6.21284		0.840165	19.9864	10.3749		4.44307	4.84598	7.25133		4.24665	9.22616	3.97696		3.65888
3.2114	5.67304	7.98947		3.44755	1.11704	0.236763		2.70566	4.29824	4.15787		2.41607	5.00174	4.17911			4.06802	7.98523	22.6997		7.19175	8.37819	9.16487		2.17819	7.02855	0.767178		4.46349	7.78457	5.02082		12.192	21.279	3.53351		2.28833	6.60143	16.9636		1.35031	3.39376	2.58429		0.189898	1.71035	3.37578		0.32699
0.567302	0.892784	16.7264		0.130719	2.78565	11.1295		1.21949	0.809964	5.87806		0.004565	0.793615	9.1334			3.3027	3.84358	16.5251		6.01068	2.97743	21.0456		2.6118	1.60184	10.3218		0.544962	1.72312	12.5345		10.1207	20.866	62.7342		4.00408	2.23387	93.8307		3.18893	1.02155	42.9666		4.05868	3.13511	55.5567		5.55615
1.37725	0.171515	6.39454		6.06667	1.51845	6.39943		4.37566	1.16034	1.66743		4.38981	1.28187	2.91788			8.65376	11.2885	15.7348		7.08686	3.05344	15.2651		3.23848	4.96971	4.14846		1.20218	4.21423	2.89129		1.11497	17.0724	2.4547		6.48092	5.20118	22.4947		2.87273	10.6602	9.50271		3.35153	11.6214	7.97275		8.23411
2.55188	7.42904	13.5757		4.15573	9.83952	9.26486		0.904134	0.354991	7.02078		0.676795	3.49815	7.56398			0.473482	9.32893	15.5364		3.24086	3.28961	22.2465		2.23847	0.949415	7.02498		1.2729	1.0437	11.0854		1.50008	13.1283	7.05363		2.49729	10.2121	29.5698		0.90177	2.55557	12.3072		1.75644	2.2596	12.5589		9.61621
0.808327	0.969014	8.40326		2.28906	5.40656	3.15166		0.819562	0.53314	12.2972		0.10687	1.05161	10.639			3.15229	12.5843	9.17998		1.49919	13.3021	12.518		6.41407	7.47874	1.99163		3.64521	9.10088	3.6818		16.5221	0.18307	8.73534		1.41091	0.338766	21.9617		3.11736	3.39589	1.03381		3.36921	3.12773	6.14117		1.48562
1.78125	3.11291	11.1492		1.03663	0.806313	1.9841		0.335255	0.458246	7.00184		0.579159	0.949599	5.61956			2.32688	2.77833	17.4298		3.91544	5.87335	11.714		4.38022	0.098084	5.83773		1.61049	1.66443	0.458464		15.7446	1.36053	26.0798		0.989494	4.75169	4.38646		2.14194	2.1433	7.99995		0.983093	2.11581	0.90723		8.49638
1.68209	2.9274	7.62435		0.891996	3.37479	1.66652		0.695091	1.41537	1.18908		0.521961	2.64132	1.44852			2.42755	17.2205	5.52715		0.63953	20.0395	12.6022		2.88121	7.87911	2.24835		3.48098	4.81578	4.93075		20.9563	32.0686	9.95027		7.51761	3.52287	5.16595		3.63786	6.47736	3.39049		4.87085	4.84011	2.23715		3.20032
0.597753	7.65629	9.36633		0.292061	4.47516	4.78186		0.021266	3.22031	1.24826		0.323921	4.22284	0.703469			3.71267	15.559	29.4552		1.47018	4.76367	46.7106		0.903311	5.16017	13.6941		1.78362	6.29468	19.3319		5.07481	12.4345	16.8859		8.36985	20.7138	4.85515		4.19812	10.2637	5.09263		5.83426	1.37238	2.61034		4.04897
2.79615	6.25399	15.0408		9.81385	4.4343	14.1031		4.48703	1.69526	7.34337		5.34709	2.92837	9.85584			3.17291	3.84557	22.5911		6.82894	0.439628	13.9549		2.7549	3.92095	10.8327		2.24652	2.41134	11.3957		5.35749	7.89945	33.945		2.87722	13.1617	10.7774		0.743693	2.77847	3.59077		2.63105	5.54218	9.16484		1.35521
3.14209	2.00542	12.4868		7.37796	0.165963	4.27655		3.00902	2.83466	0.10898		2.77763	3.15551	1.04855			3.20378	9.00132			4.21806	9.13818			4.64175	7.62829			3.17798	1.10501			12.4203	4.82152	9.73652		4.06983	18.4383	11.8687		0.577771	8.86597	4.37832		1.10187	9.43844	2.26712		1.51603
1.21257	0.051101	9.26223		1.89441	4.42684	13.6892		1.33449	1.22152	5.99217		0.278935	0.753638	6.40116			1.64194	17.142			4.66756	15.6066			0.856371	11.5687			0.545869	0.321405			1.34976	12.0738	16.2956		2.60142	13.2089	1.56884		5.33446	18.8238	12.162		5.64864	18.1552	6.68277		8.66796
0.522632	8.41157	5.4492		0.729784	1.26845	2.7		1.47146	0.198761	7.10525		0.236512	1.2404	4.53645			5.37369	10.9976			1.43809	4.74855			2.34563	6.47884			1.83346	7.18907			22.0176	0.129556	22.1436		3.36531	5.28965	14.7102		2.56292	5.2256	4.42645		4.04612	4.54401	7.97714		0.549054
0.537541	3.65042	6.07313		4.32942	2.86807	2.3889		3.85805	0.274261	4.79871		3.56399	0.465737	3.51799			1.48738	0.669595			5.85294	4.79456			3.52885	1.40001			3.0971	0.965926			10.6563	12.034	5.17504		0.264155	6.86706	20.162		2.55196	7.52873	6.3108		3.63496	6.09215	9.35886		3.11982
1.41884	1.50154	9.0416		0.99149	1.96863	4.76981		1.35456	0.366016	5.02006		0.710384	1.22168	4.64402			3.68032	8.54733			3.46082	5.97447			1.65313	0.832138			0.670876	0.912151			6.61841	13.9435	7.83043		0.047603	5.99501	21.1039		1.82997	4.89684	9.73704		3.17896	2.90714	11.19		5.794
5.91153	2.8421	2.67499		9.18343	4.12038	9.53804		1.172	4.12668	5.43042		0.418708	1.20839	7.0526			4.98333	3.81419			6.02901	0.91449			8.35071	0.338862			2.27446	0.325436			2.08761	0.788747	9.17749		5.73456	12.0031	5.46317		1.83207	0.918129	22.2361		3.00265	3.5661	14.9394		25.6402
	6.92299	18.3725			21.4787	15.5142			16.4357	2.02858			19.2101	5.00264			3.78711	8.26856			1.73716	6.34009			1.71465	6.28148			0.20725	6.34975			16.0302	10.9636	13.1222		4.70742	2.43078	20.7039		1.80422	0.117749	2.73281		3.20382	0.178208	4.44321		7.95566
	1.48691	10.1567			3.59203	11.3136			7.11114	2.81747			7.42693	0.879752			7.97535	10.4178			12.0498	1.77312			1.95315	0.214356			5.32649	1.16081			2.12867	4.59467	2.08187		5.54899	9.08574	20.0106		0.805011	1.78042	4.73255		0.56028	4.14267	6.60352		6.39508
	5.33189	16.0354			4.31869	10.0135			6.80062	3.32789			7.17496	6.22366			7.15261	13.0727			2.71685	8.63616			1.42034	0.110186			0.079228	2.54885			13.387	9.6451	2.09772		2.97772	12.1597	18.9208		3.23591	3.61559	0.095496		5.51295	2.71433	2.88046		4.15184
	3.74748	3.79401			2.24774	1.54264			0.762746	24.698			1.69547	20.0824			1.35886	9.43589			11.338	1.74664			2.84737	1.09229			1.32314	0.379395			0.927361	7.08861	1.6426		10.5908	21.4112	10.2703		2.39662	8.41895	2.04311		4.29509	10.9295	0.240904		3.36521
	4.21109	12.2427			0.28577	7.04881			0.573701	4.99879			0.700599	1.95645			6.0127	0.247336			6.09733	5.74619			0.87994	8.71294			0.384313	10.0586			7.0888	4.75762	9.43204		2.79473	3.19371	25.9311		0.71378	3.35302	5.23562		1.10264	2.12475	7.05683		2.13349
	2.13996	0.650948			3.42615	10.4577			2.30718	0.791655			2.38627	0.228287			2.02651	1.16629			1.50741	5.66388			3.06116	9.70573			2.44017	8.93878			6.14346	0.35842	16.3076		6.48992	5.35645	12.8885		1.55507	8.85603	1.81382		2.74709	9.60443	0.934608		3.30748
	3.2755	10.2613			0.031323	2.46886			1.04501	2.4922			0.781129	1.70067			0.652199	7.21937			11.9674	10.9274			0.251152	1.08996			0.731623	3.13659			2.30727	14.2517	3.73123		1.65335	2.56524	21.2213		0.516811	4.33853	5.0199		1.09587	2.0236	8.48491		2.87921
	2.86499	7.80515			3.77763	2.5752			2.48588	2.02272			3.68322	1.56326			0.321438	9.40346			0.885288	12.8852			2.06644	5.49498			1.59786	2.47121			8.05354	4.26198	10.4863		9.5697	8.14852	17.2888		1.46968	4.5975	0.216102		4.27753	1.222	2.42473		0.428273
	6.57993	2.2206			4.65487	4.84088			4.18234	1.53848			5.42787	2.24274			6.50242	4.32882			2.00583	5.55995			3.11883	4.92358			2.68321	4.51203			7.31975	21.5164	13.3253		0.790693	25.2324	36.7379		1.88035	11.4444	9.18797		3.84267	12.8662	16.3518		11.1888
	0.36256	0.530946			1.47063	6.32044			0.102721	1.10281			0.854191	0.9164			2.97569	7.02777			5.15096	5.99059			3.7694	7.23106			2.25801	5.05425			0.127582	8.09242	0.401125		8.01191	15.6027	33.9705		2.83562	1.3941	15.5014		3.47971	2.01753	15.8697		6.37503
	0.748342	7.79703			1.02224	3.08683			0.687097	1.07798			0.822371	1.17721			2.5533	1.97205			7.06232	7.88985			0.097966	6.3391			0.930102	1.84673			16.4088	24.8578	9.33514		6.91238	16.4631	32.1094		3.62634	1.13408	2.72025		3.95505	1.73827	7.73535		11.901
	10.9123	18.1098			7.65473	5.99116			1.95604	0.072665			3.64914	2.70596			5.31703	0.24395			0.449161	10.1531			1.25821	3.92936			1.2844	0.00168			9.443	18.3778	1.38543		6.05389	4.24261	4.55372		0.979767	10.3637	4.8064		2.21816	4.66511	2.04818		2.26075
	7.09123	7.74812			5.0797	8.42581			3.32462	3.25111			4.4379	4.51812			0.947059	11.3701			3.61786	2.16334			1.59296	2.91046			1.22599	2.90322			8.50893	25.7591	4.65482		3.0709	2.09858	28.1749		4.5709	4.04052	13.0297		4.05841	6.49609	14.9152		12.8193
	4.22633	6.58139			3.45845	12.0115			0.838471	2.75168			1.55571	0.154568			9.91066	1.3599			2.33604	3.30981			1.0636	0.500914			0.395141	1.74156			2.66114	9.47522	9.47483		7.48315	3.94912	26.761		4.05039	6.5891	13.4983		6.46438	4.59544	15.6518		4.33768
	10.9996	8.94301			8.26922	10.5585			2.77675	1.88346			3.9621	1.52391			2.44959	10.3708			0.460375	12.1095			2.07262	4.36744			0.625667	0.243009			0.118044	4.11757	4.02488		1.19994	15.0711	23.211		3.90127	0.258202	0.82786		4.29486	4.18262	3.19915		6.57046
	8.75239	10.7864			5.39821	9.18756			2.93946	5.53008			4.34004	6.75186			4.11594	7.71153			10.6832	2.32353			2.71286	0.856998			0.17315	0.159443			4.46413	17.9613	7.42367		2.89941	6.13607	20.1671		0.014168	5.93961	8.13856		0.982082	5.09515	7.96852		1.07878
	3.9986	3.83809			1.72242	6.48697			3.17037	0.864666			2.99178	2.16549			0.787813	3.01863			10.2327	1.45156			0.335899	0.468711			1.14371	0.926347			15.381	7.52845	2.60812		8.99524	12.0277	25.9155		2.05648	1.15967	2.22267		0.597126	2.16659	3.22845		4.56651
	0.968533	1.32863			5.15766	5.42257			4.87257	0.746189			4.55223	1.44666			8.14629	2.76334			1.19133	1.1149			0.132632	2.44294			0.700927	0.92612			1.78782	12.4987	23.8564		8.31841	8.43796	5.49062		1.40161	1.91687	2.89679		4.1486	1.99566	0.94774		3.01398
	2.04246	2.19964			0.195051	2.63982			0.599137	0.899419			1.13153	0.923318			4.26051	1.58781			3.11251	0.381192			11.6268	2.15143			5.85182	1.05605			4.86483	17.7485	13.6933		9.74698	7.07038	29.9512		1.98623	4.43948	0.13484		0.663621	1.3273	6.70564		5.35506
	2.51123	6.59952			4.16585	4.09167			0.93885	4.70688			1.15232	3.8802			4.03958	12.5006			4.63142	0.226687			0.49156	1.00565			2.73345	1.0486			6.42555	33.2515	4.54824		2.47072	17.4365	13.3676		1.527	18.3168	7.52309		1.67803	13.8993	4.6935		4.59272
	3.95518	1.73451			2.01815	3.31112			1.10109	6.65319			0.748445	8.2735			3.13559	9.61985			1.64243	2.44111			3.64255	4.02028			4.68619	4.62014			0.386664	8.2444	16.456		5.02844	6.31443	18.9443		1.98584	3.37751	12.5113		0.811424	0.940707	8.17458		2.85992
	2.97528	6.94434			0.544793	3.97043			0.439416	3.62264			0.21747	4.28063			4.93199	0.176887			1.27431	5.31399			1.26923	1.0392			1.37593	1.65675			22.3938	12.0538	27.505		3.51131	1.4881	34.8145		6.79978	0.213505	18.5726		5.60351	0.454434	23.2094		4.07177
	0.521326	6.99225			0.114571	5.74691			1.53824	4.85232			1.62017	5.43843			2.72411	5.28886			0.320334	3.30356			0.754404	3.75852			0.532143	2.62369			4.8586	25.1304	9.50041		2.24446	10.3147	13.4383		0.33812	1.84611	5.40132		2.37424	0.535202	4.75381		2.00193
	5.0223	11.8554			9.96453	12.6449			2.15738	7.00777			2.91896	8.98534			6.42955	1.3106			2.25886	0.053516			0.84567	4.39413			0.652092	2.91132			5.62748	13.189	3.25124		2.28168	7.66855	27.0365		0.513355	3.95488	7.44657		1.49833	4.99039	9.11182		12.255
	0.221427	16.7416			3.5672	1.16179			5.84958	1.80782			5.48456	2.97105			2.49193	14.6688			1.90995	10.6897			8.0435	5.27438			9.17111	0.800397			12.8663	24.9333	10.8511		4.30844	0.372247	12.554		8.10214	1.94022	7.07541		2.94165	0.834933	4.72794		4.90325
	4.84815	13.5501			5.30315	12.991			2.80314	7.04977			4.13858	8.39304			1.8973	2.24276			0.806887	4.0396			4.31321	3.54578			4.80894	4.33542			3.60269	12.3068	6.94309		1.07253	15.6952	7.83397		4.341	11.651	5.28296		3.87661	14.8751	6.18519		1.23153
	1.19355	10.232			1.49586	3.16663			3.7317	4.52695			3.41447	5.72625			5.02306	7.75277			4.72932	17.7814			0.610221	0.700674			0.617186	4.00814			3.61996	15.2367	2.82314		4.05619	1.37826	20.6128		0.61328	2.62475	3.92902		0.269387	1.17548	6.29854		14.5271
	2.83343	5.32197			1.20941	8.60324			0.749236	2.24663			0.673146	3.85974			2.96393	4.89959			4.14111	3.44122			3.94928	2.22035			3.87856	2.15099			3.11616	3.76864	7.81211		9.74946	18.8932	17.8837		2.05978	1.83476	4.77993		4.10893	4.34025	6.41774		1.89736
	2.30701	3.47968			4.20151	3.7627			0.620206	2.0667			0.319129	4.09242			6.55569	7.80358			0.857889	1.09865			0.377286	4.70828			2.05479	3.48692			13.0818	1.6831	8.95673		4.69771	9.86407	31.7188		1.3414	1.14858	6.36102		1.26602	1.96604	11.3206		10.7025
	9.26301	6.79417			0.779662	2.50644			0.830605	3.69779			0.442454	3.76038			3.99537	15.5887			3.25159	21.6354			1.55978	0.63134			1.00127	3.50652			5.33928	17.8756	28.7479		3.92001	1.0796	57.1989		2.08149	3.65403	12.5881		0.551198	0.506235	24.1555		5.85764
	3.54029	4.80915			4.70576	3.76292			1.09572	0.964394			2.32718	0.508475			5.71378	8.41629			4.05225	2.25345			3.6387	12.3852			3.86952	8.31217			8.48042	16.3431	3.68274		2.40477	14.158	30.5812		1.94394	2.44988	3.7133		3.01717	2.3021	8.55751		2.85434
	2.22687	14.109			1.48906	0.392072			0.35583	1.54044			0.404165	1.61837			4.23016	4.34126			6.53798	2.36907			3.48444	0.696781			1.24302	0.172602			3.87837	4.74957	0.26552		2.37594	0.093534	15.3175		0.302118	4.25244	0.26108		2.02427	3.57351	2.46057		10.6195
	3.38135	3.39048			1.73367	1.38719			0.709858	0.605465			0.479527	0.54474			1.63298	5.2661			11.3807	12.1911			1.81378	1.44278			1.33785	2.84102			4.68359	4.89458	16.8692		3.52723	5.61224	5.80659		3.53286	8.5029	2.95435		3.23408	7.37095	1.34912		0.624429
	5.72042	8.18526			6.74236	9.87448			2.63491	5.65055			3.68838	6.31961			2.83742	3.99808			4.1968	2.57853			1.08296	2.71695			2.22222	0.783172			33.774	4.25948	5.72357		6.34554	7.94813	25.3167		15.6589	5.73953	2.39389		11.7059	5.5092	6.3434		7.1939
	2.22222	4.06149			6.24686	1.45979			2.08066	6.75482			3.02509	4.80463			5.91839	9.23274			2.39924	4.32912			1.8193	2.43617			0.085563	2.09351			10.2193	1.95628	15.0884		7.39808	7.5221	21.4721		2.27588	4.57812	10.1018		3.10937	0.49202	9.1504		2.26497
	5.59041	11.0087			7.35425	6.83477			0.840724	1.06336			0.445012	0.529853			4.75639	2.17363			1.92706	3.26095			0.157383	0.982339			1.41094	0.468043			18.2146	5.05916	24.2713		1.46888	8.59789	12.8294		0.141068	5.10956	0.152435		1.37665	6.24327	3.99149		1.46944
	1.57326	1.97193			0.82832	0.02439			6.23619	0.336537			6.06799	1.10139			3.26751	9.96806			0.601048	10.4919			1.40298	3.2746			2.26419	6.51764			0.843633	22.6218	4.10353		6.18008	2.79734	21.0642		0.037088	1.51719	1.37212		2.71341	1.50823	3.88964		3.55069
	2.46773	10.0569			2.25543	3.4566			0.535374	3.10027			0.500249	3.75848			6.7544	4.83211			4.00673	12.0357			0.017747	5.91834			1.14626	0.025928			12.6371	2.02662	23.598		0.171538	15.8877	2.403		0.307162	1.83708	9.04332		0.921812	3.92245	4.31092		9.28246
	6.00059	15.1461			3.89007	3.97792			4.49718	0.847891			5.15831	1.62673			3.82576	4.87406			0.363747	4.03494			0.273394	0.460113			1.78448	0.014465			7.49094	20.8357	33.1804		1.48318	3.14433	67.5888		2.85308	1.52238	27.7183		1.43951	3.27883	36.3597		2.6374
	1.78251	1.80869			0.604369	6.46154			2.07231	5.14028			0.957223	5.93083			7.57855	4.11799			0.100181	4.45924			0.084679	1.36219			1.83396	1.12535			6.3651	1.11217	17.6146		3.66912	10.9909	15.2487		1.7484	4.73981	3.49756		2.08412	3.5392	0.77753		6.75098
	5.38168	11.4275			3.38807	10.0165			1.68682	2.05003			2.83452	6.13876			7.52024	4.27519			7.54071	0.206072			4.83585	1.94315			4.58662	1.89644			12.1521	9.91389	20.0461		0.484865	16.908	10.6999		0.838765	1.93389	2.17687		0.430196	6.39804	0.439217		2.73565
	6.71983	19.3572			5.94161	12.4342			3.24342	4.96134			4.91499	6.49107			7.06596	4.90132			2.31193	4.00605			0.228432	0.240714			1.29939	1.47631			13.0755	13.6535	5.91344		5.59375	0.0673	15.6024		7.07458	3.08867	5.30017		6.87016	2.27678	5.56191		4.55261
	2.87351	1.76789			1.81225	2.31423			3.48821	0.657759			5.04582	0.50918			1.79709	3.07141			0.596477	4.32642			1.6089	2.43173			0.686584	2.03392			36.4321	24.6355	6.04374		9.71528	6.40588	20.243		9.56425	11.0549	32.3401		6.88849	8.59766	27.2296		6.80302
	8.37009	11.8995			1.98621	11.6193			2.62505	2.99781			4.21828	1.36895			0.503826	4.81472			4.86229	5.44406			4.96825	2.87424			3.9623	1.61005			19.9199	7.04269	8.32367		1.42027	0.916088	13.3402		3.88128	3.38512	4.99362		4.9813	3.2882	6.26098		1.75172
	9.90596	11.2094			6.02787	0.62806			1.6902	0.634377			2.93573	0.737756			2.34759	3.32263			1.39024	12.8361			1.22653	1.61888			1.55258	3.25149			12.5266	3.64659	8.11886		0.448369	10.9795	36.4843		1.10535	7.1307	1.35212		3.01535	8.16489	4.47784		13.7283
	5.98037	6.99559			3.83915	0.313785			6.36561	2.53569			4.0784	1.32464			0.779668	5.56572			4.26748	3.82017			0.612459	3.38547			0.733704	3.89908			14.247	5.29117	0.524654		0.986874	10.53	23.0473		0.556134	4.75048	8.74117		1.87013	6.54398	7.53798		1.66812
	2.29347	0.16756			4.13776	3.739			5.74035	3.07777			3.74932	2.42091			2.92779	6.04372			0.477684	5.92472			1.96382	4.71906			0.197481	5.70747			19.327	17.9111	14.1169		4.22381	19.718	17.7891		1.2051	4.99481	7.18566		1.33332	9.63073	4.71078		6.07323
	0.848095	12.0187			1.58976	13.9593			3.2024	3.86114			3.53879	5.32748			7.00428	9.04084			6.24445	7.93652			2.50226	11.4434			4.01592	5.22323			6.44526	15.1052	19.1525		0.2881	3.92331	28.778		1.74102	5.7856	11.1126		3.47911	2.62262	16.4724		8.11824
	6.66441	10.1132			7.99711	0.818067			3.89337	3.09516			4.7648	2.51136			4.35495	3.00778			1.97207	2.44557			2.46624	1.85234			1.69299	2.52112			10.3495	1.81546	24.4044		4.19293	13.1041	11.2617		0.849151	1.40258	5.42702		1.23416	2.02209	1.3713		5.50547
	4.44115	3.42445			4.21164	4.68306			6.98491	0.225612			7.09722	0.516886			4.14373	9.87416			4.7657	0.473462			4.28536	1.53336			2.59939	0.1588			7.0935	2.60071	16.2749		1.64673	11.5741	18.6312		1.68005	2.91944	2.18095		0.865763	4.13316	6.15703		0.121823
	4.74143	6.51221			2.3064	8.08064			1.63446	6.55972			0.565211	7.46127			5.66017	3.49201			4.43637	4.58741			0.013868	5.99333			2.03677	6.51475			12.3227	18.5975	8.2019		0.178782	9.44995	13.371		3.03741	2.0125	3.84672		3.10834	1.83031	3.04414		0.336298
	6.49306	5.30073			2.04583	8.56777			1.08728	3.47287			1.5414	4.74281			0.264501	10.2574			1.20724	0.58556			1.37989	1.47142			1.93235	0.996235			8.92467	13.0774	1.03346		9.75496	16.9525	18.6676		2.60834	5.15466	0.331676		3.88112	10.1689	3.52475		2.6237
	5.67568	6.66862			2.96086	2.0121			3.35356	2.35485			4.04309	2.26526			0.974357	0.161052			8.36277	5.9486			0.059605	4.54777			0.152083	2.79413			10.2052	16.7648	17.0764		4.85998	11.9079	10.0219		0.583026	2.03077	5.11428		2.72965	0.991986	4.78618		2.69072
	10.571	15.3802			5.71896	16.681			3.4763	2.2508			3.83896	3.69456			4.1661	10.0732			2.12408	0.259353			1.0576	6.27691			0.037498	3.81809			8.0833	16.1775	10.0219		6.00962	6.33641	8.28406		5.35203	0.829187	1.13583		7.01627	0.485537	0.863666		4.11058
	5.21101	12.5301			1.56426	6.88918			1.23101	1.00153			1.27045	3.27862			8.69378	9.18118			2.32116	7.32808			0.146956	0.715297			1.87472	1.92268			20.8435	15.7576	5.80769		10.8609	7.80031	20.5894		5.23116	1.99488	10.223		3.68134	2.00218	9.78322		12.7595
	8.14597	7.98148			4.27939	8.05856			3.55726	0.42455			4.14618	2.53056			1.8553	10.595			2.16727	4.79829			2.81916	7.36932			4.0695	3.2374			4.1494	8.20314	5.06725		6.2031	8.62393	15.6322		2.50307	7.41164	2.32684		4.02121	8.35481	3.27574		4.51767
	2.30324	11.7215			3.99269	12.2273			1.72145	8.72724			3.17117	7.91208			6.38982	8.88552			3.1953	9.77032			2.136	1.22056			0.211231	0.6762			28.9993	7.13247	3.39388		2.00104	14.1092	6.44093		2.50615	3.00314	9.21303		1.15258	2.24816	7.80531		9.89891
	2.72398	2.32847			0.779213	3.77514			1.99613	2.42918			2.0402	3.4692			5.07687	11.9287			11.3141	6.36053			1.12703	7.01314			0.939476	2.43664			0.87473	6.9089	22.2461		10.3694	11.2064	64.254		3.20425	4.23515	21.5374		5.46405	6.37695	27.3509		6.29427
	4.0256	3.61664			1.36126	9.10379			1.34241	2.13249			2.03011	2.74544			3.76566	1.76734			0.8815	6.13964			0.295969	1.5762			0.349617	0.79624			12.3566	5.07701	29.4483		0.935716	9.05239	67.1047		2.26636	7.86477	32.6531		2.12707	6.89082	37.679		3.74544
	8.42266	8.46316			4.15252	5.34293			2.79315	5.19641			1.55846	5.56184			3.86927	0.793094			2.37281	0.342516			4.43742	0.868591			2.60788	0.50835			5.8152	13.9992	3.47561		1.16978	7.33928	17.53		2.6344	6.13786	9.75205		2.73062	6.15435	9.60797		0.460218
	1.65683	4.50587			3.85971	1.35539			0.292326	2.39968			0.803224	2.06551			4.0075	15.8448			2.2375	4.58917			1.61094	1.05163			0.183072	0.331034			13.7881	7.76194	2.33504		4.08384	9.66038	18.8219		3.5799	1.89853	8.54661		3.53109	2.7776	10.3933		3.12338
	2.14631	10.6833			3.08128	12.3752			5.30767	2.47733			3.05524	1.2441			3.30854	10.5674			1.43221	9.01523			1.29158	3.37325			1.55607	5.22124			12.3499	1.56721	24.7545		3.98934	5.73009	7.68377		0.786673	6.12299	9.02642		2.23323	4.41753	5.72983		7.2576
	2.81779	7.84162			0.745536	11.6764			2.98717	0.345355			2.32901	0.555219			0.777058	9.40607			1.22319	16.6041			6.31728	0.56718			6.0347	4.14625			10.1702	14.5626	5.48545		5.31264	2.50398	9.57232		0.111436	1.49673	0.465294		0.134812	1.94647	1.96017		3.7198
	0.095897	11.0881			1.11673	6.14644			1.15796	1.1488			1.36085	1.60575			3.94649	3.34252			7.5868	15.5707			2.4075	4.26724			0.923012	0.54544			34.7205	9.3947	18.8456		7.79971	8.14122	1.65464		1.00461	0.039101	7.85034		0.686292	0.632042	6.72863		0.918072
	0.177539	5.29465			2.09361	5.19453			3.42721	0.292126			2.67573	0.270155			3.05569	3.51144			3.52686	5.29308			2.3902	4.22941			0.321354	5.15757			15.796	3.24034	4.53437		2.82482	6.99078	9.66629		1.15915	5.00134	0.173756		1.72106	5.55295	1.22132		0.835257
	4.16428	12.2479			1.06787	6.84966			1.52833	3.32636			3.00648	5.0648			2.85586	13.318			1.97121	5.11398			0.664663	1.22741			1.35713	1.65704			18.1889	14.3838	3.22015		4.83725	1.93377	28.3389		5.14945	4.77247	17.8664		5.59399	3.76945	17.3248		1.93446
	4.92188	0.18393			1.95871	12.1423			1.61998	2.13595			2.50497	3.57197			3.64732	4.02412			3.44094	8.71016			2.40848	4.35672			2.76745	2.7868			19.9665	5.13549			10.8814	9.91617			3.88938	12.072			3.06981	13.6252			0.945171
	3.90234	6.61496			1.35193	3.18776			0.975162	5.43605			0.675233	5.07008			7.38684	10.2462			2.30162	3.60647			0.356603	1.94096			0.658155	0.878343			9.89275	9.78677			3.41112	10.6787			2.82434	6.40815			3.21032	5.23994			11.2989
	5.59876	4.55935			4.40215	7.36793			0.482049	1.80447			0.295717	1.43713			12.7727	1.83508			4.16217	0.539565			3.7269	3.05288			1.41913	2.33289			9.12968	11.0968			1.84575	8.73938			1.12	4.10183			2.44014	2.33137			3.08084
	3.93357	8.65507			0.66064	5.76408			10.2278	3.06822			7.58396	3.69455			0.170194	3.16598			0.288534	2.51473			0.250941	5.30568			0.054085	2.64467			1.76837	5.0804			9.74119	2.70466			0.358105	3.60723			2.09232	0.479195			1.36242
	0.520066	9.87525			0.848939	9.4736			1.04272	5.18516			1.03125	6.44508			4.25994	9.60178			0.465233	6.87144			2.21439	1.51465			3.95376	4.24723			7.80168	3.80905			4.39853	22.0308			4.91121	10.0944			2.19934	12.5161			6.64569
	7.31916	3.70268			7.19632	12.4134			2.62617	3.69142			3.83738	3.28016			1.29139	3.81515			0.410326	10.2639			3.96407	5.7204			2.0584	1.4311			7.78655	12.2098			7.68652	13.5822			5.45551	7.42734			6.26967	10.6488			5.28992
	1.56127	5.12782			3.9101	4.95612			1.75295	9.43386			1.84404	10.7067			0.010982	9.38134			10.3399	1.29806			0.484845	16.091			0.049472	8.42928			14.2413	13.4987			1.59704	20.3471			2.39892	4.23097			2.55113	9.9017			2.43607
	1.86041	5.61087			0.890123	2.48102			1.22317	8.09639			0.435751	8.90374			8.28211	3.61803			0.319304	10.7155			3.34347	3.93359			1.51856	0.556263			1.5786	0.047641			3.41871	11.7623			4.04372	7.26611			6.30484	8.4328			2.64118
	1.28937	9.4825			10.336	0.791578			3.94324	1.1864			4.21331	1.49118			2.04778	16.2529			0.053619	8.53053			1.97924	8.13713			0.749781	3.13623			17.9356	11.8264			3.18836	12.6193			0.13027	0.308767			1.13478	2.00943			11.8193
	2.76658	5.55651			6.40157	4.35707			10.2868	0.387163			8.95176	2.02433			9.17112	3.90717			3.40315	3.07301			0.670284	0.151645			1.96128	0.67726			12.5249	3.0752			4.0734	6.32879			0.523573	3.82236			2.19186	0.499021			2.70619
	0.120241	10.5435			4.20215	6.75483			1.12421	5.24736			1.37996	5.92025			10.485	1.27353			5.64273	0.438725			4.2709	1.93394			6.01778	0.187261			5.0029	4.21519			4.44276	17.8431			1.43492	7.16836			1.01207	9.15124			2.27063
	2.1451	5.17589			1.27786	6.82457			2.88278	0.509165			2.50379	0.126923			7.83729	11.3277			3.9472	15.4718			2.58105	3.76305			3.54923	3.60491			8.13169	13.3588			6.01424	18.3858			2.22472	3.38092			2.72252	10.43			1.86636
	0.721528	11.0068			5.24064	6.72755			4.36572	3.96305			5.18979	4.96766			3.66858	2.32899			2.73885	0.850995			1.51188	0.747977			0.603317	1.10198			1.63582	28.2923			1.46229	13.6946			3.2251	15.0619			0.182664	12.0832			1.96689
	6.73186	6.93512			3.92376	0.03548			0.398775	0.848442			0.67405	0.354393			1.84251	6.56516			5.89311	2.9069			2.67286	1.72578			2.5379	1.4954			13.6247	26.0182			9.50555	1.53904			1.11726	4.16531			0.380067	7.12955			9.18692
	2.6075	1.80087			1.72091	6.79371			1.43738	2.53059			1.33855	3.17155			5.54404	2.44802			1.07218	6.20359			0.192361	2.348			2.08971	0.579161			17.4511	5.62226			5.52422	3.39368			0.018605	1.44926			1.21889	0.536301			3.26242
	3.04621	5.05209			3.82819	6.02547			1.69016	0.632217			2.80718	1.12654			2.35057	5.00316			5.44852	1.70697			0.629025	0.542241			0.905755	2.56895			5.23694	4.77152			0.848031	20.2362			2.09282	7.9508			3.35525	9.21241			3.57522
	3.45993	2.05079			2.71872	0.93096			0.000241	2.63958			0.196548	0.948385			0.144981	4.8525			0.629099	0.07201			1.53362	1.83859			0.979028	1.02391			19.4685	3.12294			1.42641	15.498			0.171145	14.1781			0.797129	15.8355			0.916576
	5.3012	1.51347			1.12913	1.796			1.29622	3.45396			0.977079	2.71634			8.49783	10.1888			8.27693	1.70193			1.20337	2.30211			4.50376	0.968647			14.2497	5.3755			1.61635	13.9808			1.22442	0.75524			3.01054	2.10478			0.380006
	8.93759	8.77261			7.67754	2.51613			0.955353	0.053467			3.36698	0.152103			8.08817	3.33544			1.67242	0.643739			4.35548	1.78755			0.331935	1.65422			4.1021	9.45123			10.5001	4.29159			2.25676	1.95664			3.6966	0.246194			7.27556
	7.19034	7.50045			6.35001	0.566062			5.78276	12.0437			2.3814	8.24849			4.0098	0.629927			0.680795	2.18513			1.12995	4.21837			0.594815	3.88124			2.02587	10.1605			3.08471	7.16608			5.24987	0.924587			7.5755	2.21279			0.527536
	5.45689	11.7022			7.65376	2.68629			2.51358	4.90634			2.775	5.1906			6.69022	2.03021			0.884007	9.1182			1.07506	2.43319			2.08629	3.18519			21.4373	13.9529			6.05249	7.32836			1.55161	7.53988			2.20043	7.17233			4.47148
	3.23771	13.888			4.26173	7.46192			1.66691	3.24623			1.17548	4.97649			3.91841	0.017731			0.241664	13.4922			2.22613	3.00879			2.87792	4.78628			5.22652	28.5592			1.60453	4.48645			2.71511	4.65149			3.73777	7.12836			10.4815
	6.72159	1.26069			2.46399	4.47439			5.45532	2.58393			2.9389	2.31776			1.1731	1.45761			3.94232	13.5278			3.25875	1.60054			3.42256	1.47914			4.93021	1.71195			2.52959	14.397			0.475904	1.29973			1.61787	3.71977			1.38257
	5.9384	0.605375			0.045357	6.28656			0.073034	5.96306			0.791423	6.76973			7.8357	1.8316			1.4086	2.9849			1.07224	2.36599			0.068396	1.29881			10.4244	9.35841			1.34746	6.63868			2.8444	5.0955			3.38644	2.896			8.89693
	3.71124	2.23552			3.1262	4.01492			1.82249	1.0358			0.967501	1.29434			5.61043	1.78434			0.583791	8.81705			0.611747	8.51773			2.01331	8.76858			0.538568	4.70617			7.91571	17.5438			0.670142	4.13555			2.49147	5.1105			13.2886
	4.15829	2.02636			6.96615	11.8282			8.30164	1.39077			6.46662	3.48916			8.57326	2.74285			2.94602	1.38877			1.47226	0.816215			3.17135	1.64141			8.26182	13.5392			0.368802	4.3413			0.922847	2.69122			0.114623	2.6241			5.7154
	1.8709	7.7713			1.20696	12.6578			2.03019	5.99127			2.58527	7.38736			4.12113	11.6159			2.22441	2.18579			2.03908	0.59435			2.29568	0.38627			6.37033	32.5253			1.52614	4.27623			4.18455	7.24937			4.43729	2.03976			0.541314
	8.89705	0.63148			4.23611	4.33867			2.49009	5.57934			2.24296	5.1417			5.51538	9.32005			3.06521	2.68957			1.12685	1.02058			2.77895	0.434788			11.4283	5.53425			6.02813	1.79216			0.431733	3.2051			3.51808	2.94428			8.02668
	4.10119	9.86432			0.616298	6.50066			7.22428	1.71212			7.16127	0.65797			6.60356	14.4013			9.93728	14.1475			5.53885	0.215175			7.48316	4.37936			6.87436	3.9942			2.75385	19.4762			3.08818	0.06096			3.41804	4.07012			2.1955
	2.82894	12.5271			3.98629	0.216251			1.99918	5.34385			2.3471	4.79623			6.86114	14.4931			1.51322	23.4615			0.739263	4.08147			0.171239	3.04952			14.7372	12.5587			0.813646	14.5185			0.109149	2.65852			1.56308	1.2317			0.730056
	1.25043	3.60245			5.54973	5.37582			1.02872	0.521762			1.68317	0.37572			6.07773	9.05001			8.20309	3.77469			1.17307	1.96107			1.88491	0.890633			9.19694				10.1324				1.70277				4.39636				1.10034
	0.814877	1.56267			1.29291	1.76322			3.01776	1.33273			2.33836	2.17969			2.90868	4.163			1.99398	3.14221			4.84593	4.2959			5.22402	3.16985			19.2407				0.327944				0.081544				2.40416				0.672655
	5.91591	3.67421			0.028197	4.18079			1.55841	0.969906			0.478773	1.69298			0.86002	1.30589			3.97219	5.39365			4.82535	2.76349			3.5669	1.28025			10.3107				2.26813				6.50823				6.84719				9.00383
	6.40691	2.88682			9.14947	2.67703			6.93652	2.77647			8.64008	3.92855			4.29029	4.65151			2.4023	4.18511			2.37266	0.318561			4.20684	0.376595			3.01635				8.38332				7.73545				9.50027				7.71132
	1.99694	3.64875			3.86672	4.09513			2.99162	0.344448			3.64121	0.278078			3.82849	3.85972			2.70143	1.38784			1.17659	7.81631			2.79085	6.52543			8.57436				0.283137				0.204872				0.232286				11.5662
	3.92604	7.16805			4.2807	9.05958			0.876899	3.09482			2.20221	3.42883			4.01495	13.4249			4.44969	7.38085			2.01429	1.94878			3.24109	3.68707			10.9577				4.71063				6.20419				4.71146				0.522271
	0.375628	4.92425			5.85255	7.65855			1.53112	3.96977			1.69655	4.17049			2.18382	5.52311			1.04543	5.40272			2.05894	2.10762			0.775958	2.69902			2.83766				8.08935				3.33521				5.89713				6.43943
	8.41561	7.83719			8.50742	20.6866			1.57678	1.86123			4.90545	2.06395			2.96693	12.7254			8.64289	0.637538			0.972438	7.24368			2.44096	4.20633			1.20444				4.52732				3.34598				0.782944				0.467933
	3.11322	4.86028			7.49192	3.63761			1.4308	4.92164			3.37958	4.52563			1.51591	15.3715			4.36911	5.60909			1.48713	4.13366			1.06012	0.345515			21.7186				2.17056				2.93163				2.46425				0.791478
	5.15691	6.14128			1.5389	11.4828			2.87714	0.975711			0.993164	3.61768			2.42404	10.015			0.790001	5.65737			0.995227	6.08048			1.84328	2.04521			4.22103				7.25848				2.28648				3.86774				0.203066
	2.52117	9.37035			5.48726	14.8251			4.15662	4.97828			4.59547	6.85374			2.19917	1.50279			8.32066	11.9521			1.24919	2.80538			3.84173	0.56504			4.20305				3.7254				6.53505				6.95189				1.49768
	3.34682	3.8898			0.287748	3.90518			2.50173	1.09911			1.62468	0.999404			4.6485	0.9739			6.7954	3.18802			0.964364	0.045689			2.59649	0.301983			3.31768				3.12566				1.65982				3.22425				1.10099
	4.54057	12.0959			3.9674	9.22115			0.378541	3.63722			0.169871	4.94019			13.0115	15.6798			5.70363	2.19357			5.1654	12.1146			0.518661	5.17963																			3.32449
	6.13914	2.34803			0.824393	7.77673			1.37948	1.95324			2.22783	2.54638			8.15186	10.9612			4.89925	6.11245			7.91778	5.3643			3.17084	6.33564																			2.05295
	4.55865	4.8042			6.44793	1.53657			0.815582	6.00808			1.70911	6.15687			4.81702	2.77293			3.21322	1.58182			1.08977	1.27031			0.835033	1.46267																			10.1395
	1.15982	6.97491			1.60214	5.39642			1.00994	0.112968			0.568705	0.779113			6.95134	17.1374			7.34318	20.6562			2.33878	2.50994			0.968077	4.64375																			3.39599
	0.77198	0.02793			1.77603	1.91205			2.1211	0.487271			3.0136	0.200536			5.87727	3.66713			12.1281	9.82879			1.19319	8.47322			0.89023	4.24152																			4.1181
	1.0767	4.31374			0.3194	0.907806			0.473545	3.10177			0.416714	3.33026			3.20641	1.51884			3.77755	6.68899			0.007752	1.89908			0.189744	0.000325																			6.23396
	1.20118	0.66574			2.6736	6.67667			2.61191	1.8667			1.56987	0.25849			13.3252	6.14541			13.5816	5.29897			4.41306	0.78774			4.08295	0.152783																			1.50978
	1.41188	12.2506			2.82684	0.973232			1.22043	0.644548			0.78963	0.436977			6.26363	6.51617			1.98824	0.514994			0.343446	1.7879			0.548887	0.531312																			2.10075
	1.40428	8.22827			1.30276	7.66627			3.14796	2.72097			2.38314	2.92493			1.77684	6.1283			0.864031	0.329822			0.479717	2.93978			0.488182	2.4102																			3.95417
	1.77657	6.83989			5.32841	6.48269			0.71076	2.30899			1.83228	1.07059			5.2414	0.609374			3.49351	0.288132			4.23301	5.93949			3.66481	4.85036																			10.0297
	3.13304	2.41393			2.67102	4.20438			0.118758	3.73196			0.962863	3.7375			4.18657	2.133			2.57994	11.6209			1.31412	1.10653			1.0552	2.88907																			3.10361
	5.60074	6.76608			3.3814	0.61873			0.335531	0.460457			2.18275	0.132795			2.6032	0.70818			2.7575	1.56524			0.99092	5.25811			1.30755	4.81585																			8.97149
	2.47531	8.85298			5.82287	7.72731			0.431356	4.56121			1.47992	3.75874			0.039231	2.76259			2.92972	13.9431			1.48187	3.47079			0.999863	5.34647																			2.58738
	4.85994	6.98367			7.15642	10.7125			0.083696	3.08171			1.60981	5.27137			1.64375	5.875			1.16571	5.3787			3.33071	1.05159			2.58375	1.21418																			2.9232
	3.4134	3.89822			2.15845	7.59479			1.17572	9.38407			2.16069	8.31152			2.80312	3.19495			0.132982	1.14312			1.98807	2.86741			2.81864	3.2026																			14.1245
	9.88249	11.3813			0.432563	9.06766			1.91037	5.54698			1.20373	2.69745			2.3951	1.31557			4.26934	8.05251			3.59085	3.1588			3.24314	2.82081																			14.258
	1.26004	7.3748			0.605035	17.6218			1.82256	4.41985			0.924482	2.66903			2.91311	11.6902			0.353863	3.33195			3.38536	5.02705			1.60974	1.84682																			2.65424
	0.086187	1.40249			1.85614	2.69562			8.72763	7.62465			7.9986	6.22677			5.66126	1.17048			4.0881	1.38161			1.85887	0.756715			0.343738	0.375022																			6.67689
	1.93492	10.2479			4.55074	7.95878			5.00509	0.282113			5.15271	0.977015			8.7537	15.1324			4.69677	1.84308			2.30016	3.91248			3.32704	4.12504																			2.54877
	1.27155	7.30147			0.447944	8.59974			4.23862	6.98102			2.90075	9.7028			0.629908	3.81026			9.70472	7.64835			1.25145	2.30656			2.49557	1.4923																			1.22367
	5.84223	7.02489			5.24442	0.513075			2.93149	7.25638			4.34251	5.56046			1.40146	3.74819			1.38857	8.4454			1.61723	2.83845			0.255535	3.15251																			4.91016
	3.41864	3.75014			2.70589	2.52906			1.44701	1.49015			2.84389	0.761481			7.70355	0.378333			0.062409	7.34173			2.6178	3.18125			1.77937	1.43372																			6.49678
	2.10199	15.8412			0.707364	9.32284			0.185204	4.70578			0.204651	2.57238			6.34293	9.04055			3.28067	14.8381			3.65986	5.36478			0.858064	2.1123																			11.3796
	1.08924	1.53043			7.16219	5.12766			2.21294	18.4803			3.04865	18.0889			6.46873	8.841			4.95137	13.1992			5.27285	9.11727			4.15456	0.106328																			0.574888
	7.94889	6.81387			0.523404	5.86271			1.14504	1.36807			2.28528	1.02978			4.3557	5.95082			1.82481	6.15857			0.543199	1.66355			1.0572	0.476475																			1.32473
	4.18285	14.004			4.64845	2.99511			0.740203	2.36153			0.335858	0.596465			8.97082	9.73094			5.92138	0.581747			0.840144	2.57187			2.45168	2.3975																			6.6154
	4.23021	7.7216			5.77942	1.68563			3.10876	0.987585			4.40946	0.532084			2.20002	8.60052			5.74281	10.0512			0.058621	1.85594			1.28162	1.20889																			3.7694
	4.43462	14.7519			1.33665	5.24964			0.028017	6.45448			0.716186	3.87124			1.29929	14.0371			0.515991	5.75175			0.218576	0.171696			0.952646	0.971794																			18.8558
	3.58656	3.12612			1.4047	15.5137			0.970438	1.49552			1.79642	4.69999			0.679953	1.31188			0.604448	0.181676			2.08847	3.79524			2.75135	3.44067																			1.17743
	6.12818	18.3067			5.423	4.92644			0.713113	9.56305			0.284003	5.47634			2.95315	12.4859			0.11914	1.4195			2.44945	1.9202			2.63096	0.30648																			9.91807
	2.69288	2.74464			4.13722	0.793598			1.72604	2.21014			1.35533	3.70553			5.28353	11.9173			4.17806	12.826			0.183019	0.30056			2.26275	4.94741																			6.78747
	7.48405	0.869636			5.94615	0.631836			0.20978	4.12075			2.49218	4.12986			3.72142	16.8111			2.03965	18.9613			4.47752	1.21455			3.26799	5.52155																			0.706048
	6.54456	12.2382			3.53904	2.42694			3.26465	3.00011			1.75516	3.55144			9.55678	6.9406			3.58778	9.59453			2.61905	5.63051			0.08911	0.758226																			1.0517
	6.84701	8.50238			5.52342	4.45774			3.66369	0.925742			4.47673	0.080735			6.1261	7.01246			3.3622	0.576517			2.25828	9.4784			0.922276	5.89615																			5.57265
	6.05517	4.99748			5.22834	10.544			5.06667	3.98329			5.31708	4.28007			7.8473	10.5			1.08236	5.03009			5.93907	1.91555			5.48608	3.2944																			2.95572
	4.46719	0.882914			0.47987	5.70358			1.33658	6.88659			1.02326	8.62512			6.55109	7.42602			0.791191	3.18396			0.171062	0.958665			2.79951	0.37931																			8.61196
	0.522168	4.23187			4.79047	1.95997			4.41174	7.99139			5.24894	7.73096			4.58867	4.40396			0.275813	1.80017			1.67926	3.73028			2.63808	3.27612																			8.44349
	0.823698	5.51027			3.75912	9.59756			9.6289	0.202359			7.83539	2.12573			0.01646	8.34752			7.86928	3.89393			3.56451	0.070792			2.60353	0.329591																			2.48963
	2.17066	2.58663			0.144958	6.11316			1.10862	4.28116			1.54601	4.14852			4.09258	5.81891			8.30654	0.840623			2.56605	3.80432			0.367408	2.80678																			2.90083
	1.98852	7.92079			6.25788	5.34053			5.0487	13.6114			3.13449	12.9081			6.27963	9.81915			7.63012	3.58282			0.397853	2.78661			0.479666	1.28165																			1.59912
	2.99127	8.26904			1.79364	1.00702			0.165361	9.15012			0.918667	7.17678			2.65062	0.162642			6.6709	5.74688			5.88563	5.54873			2.8116	6.71205																			1.18857
	0.902059	8.93389			3.91927	5.00535			1.62454	6.41661			2.091	4.2609			0.594806	2.96275			2.52665	3.06987			0.014654	6.27908			0.259881	5.59841																			5.06838
	2.06297	16.2285			2.25711	2.13843			0.741578	0.62167			1.30952	1.27729			6.11516	5.8349			3.88023	4.83391			2.00088	2.43991			3.44721	2.2783																			4.79719
	0.959534	6.43846			1.40795	4.94209			1.78834	0.721625			1.28816	0.798642			7.94102	5.91619			6.2437	2.19416			0.2463	1.70486			2.20477	3.20943																			3.12644
	7.31387	6.97891			4.55465	6.77119			4.16281	0.114436			4.40358	0.858218			4.14118	20.5679			0.5713	1.71661			0.391466	1.3283			0.264986	2.47596																			1.60261
	0.99159	0.405084			2.92288	2.82549			3.03771	6.06923			3.36772	6.37236			5.09761	13.8271			4.21424	14.2079			1.37507	4.6268			1.70381	8.46227																			2.58028
	0.379008	2.31826			3.91138	9.62313			0.153292	1.05179			0.631066	0.560413			7.91037	9.84098			1.95004	14.8375			9.55491	3.03475			6.48311	0.69349																			3.32146
	1.20408	0.24484			0.827047	7.04333			0.446306	9.22822			0.021089	7.48906			1.15637	1.55094			3.23929	1.72469			3.4314	0.160832			1.61004	0.830905																			4.17764
	10.0812	4.826			3.5803	2.75613			0.919146	4.21212			1.16605	3.15517			1.30525	3.35903			0.778394	0.413772			1.56095	1.18852			0.671367	1.1486																			2.03717
	4.63811	11.2137			4.01819	6.39371			2.05344	2.64657			1.86903	4.08262			2.70384	15.8789			3.94486	16.0859			1.48684	1.03916			2.74586	5.86354																			6.01521
	0.704911	15.8987			6.28289	15.347			2.29424	0.506706			2.80904	4.14692			1.21138	6.43515			0.530247	8.06985			1.06617	2.41181			1.15354	2.84172																			1.56433
	1.95746	9.41989			2.72901	0.592257			1.40089	5.725			0.619298	4.66422			7.49174	3.25477			10.0085	6.36289			0.281338	1.00867			1.42849	0.49324																			9.68466
	0.755618	6.49996			0.045315	7.84285			0.121787	1.10822			1.01173	1.44981			0.742249	8.58769			0.565495	5.88838			3.52362	0.928088			3.22119	3.32561																			2.85746
	0.322002	14.7873			8.12766	8.92276			2.39475	2.4611			1.25809	0.249436			4.93779	2.49603			15.5732	2.12657			14.2754	0.438586			14.0412	0.939287																			3.55798
	3.21925	7.88514			2.56531	2.60448			0.648765	2.93167			0.634512	5.189			0.103243	4.7491			2.76712	18.9852			0.784396	3.24402			0.664964	0.19988																			1.14608
	1.53576	5.18231			6.8842	6.89447			4.53738	4.48484			4.31317	1.80426			3.9029	3.14665			4.29531	0.631933			1.41409	8.52855			0.821977	6.40794																			3.52172
	1.07231	4.35586			0.218699	3.65052			0.367392	9.37094			0.243575	6.88085			3.76087	6.43303			3.90414	14.6602			0.073028	0.075555			1.45262	3.15986																			11.4376
	0.784253	9.14318			6.12132	3.12946			2.42581	1.77941			1.19951	2.66294			3.4398	10.7465			6.88108	11.3131			2.13227	1.63728			2.65861	4.90244																			9.22219
	1.2141	5.08419			2.07967	3.7605			0.900532	4.04854			1.2635	1.28513			3.48134	3.34479			0.613917	6.59722			3.21489	0.159258			4.31002	0.303988																			13.8497
	3.79772	8.21695			2.94247	9.71494			0.785285	4.2538			0.571077	3.80835			0.211574	8.40548			0.079749	4.9906			2.68285	2.24784			2.53859	0.020526																			0.159647
	4.20333	15.963			3.06298	1.4879			1.30296	8.33839			2.51833	7.4623			6.69294	8.57645			6.86813	14.2302			1.37172	5.8847			1.83651	1.1786																			11.5421
	4.90033	3.87805			5.80906	7.27057			3.22301	7.12668			4.31538	6.59555			3.62141	4.40043			1.98684	1.67842			3.06278	1.26856			0.529994	2.48487																			9.2386
	4.26913	6.99626			5.58587	8.79825			1.16179	2.13262			0.754346	3.8277			4.0142	3.37813			1.62344	4.07952			3.97385	10.2494			1.75779	7.66773																			8.09605
	2.33809	9.52393			0.715876	7.31044			2.52346	1.70905			0.985584	3.46363			2.49777	10.8487			7.70562	24.3072			2.32761	3.65832			1.8863	4.06496																			3.3854
	0.255037	12.3355			6.42675	9.78006			0.7001	3.38989			1.04618	3.99955			1.53777	2.78901			1.98971	5.61431			1.50794	3.55714			0.099275	2.53215																			4.66828
	6.66072	22.3153			0.324846	12.4351			1.15755	6.15548			1.60223	7.67186			12.4407	12.404			11.7732	0.333062			1.85696	3.7881			0.106925	2.36082																			2.17585
	3.89653	2.82617			9.39003	4.34362			2.31926	3.68698			2.24145	3.70335			2.14999	3.30259			1.89993	1.11006			7.03466	2.32436			3.85888	1.43236																			1.73761
	0.650087	5.71469			2.47695	2.71579			0.43733	0.220865			0.584461	1.54729			2.06574	5.83545			5.38683	4.18705			3.45125	3.88451			3.40055	2.45118																			0.200174
	3.45712	5.9347			5.61061	7.12701			1.48466	3.75182			2.02882	4.39639			3.56559	1.59594			4.09828	0.688213			1.36394	2.52797			0.08865	1.89844																			8.36438
	2.53685	1.55309			6.51672	2.66026			3.65793	8.71718			4.58677	8.03797			3.92849	0.941417			0.328242	0.896423			0.401368	3.51757			0.682882	3.78579																			7.07777
	0.097759	0.322984			2.20657	1.31332			2.39283	3.20884			2.25254	3.7632			0.764785	6.68903			4.08343	2.96854			1.57594	0.568482			0.440883	0.686325																			8.91588
	5.14169	11.0686			2.86673	2.63539			1.86518	4.44886			0.664422	6.18401			8.4939	4.84415			1.52929	10.0866			4.15	2.91228			3.3195	3.84599																			1.36858
	6.29643	2.33387			2.72121	1.81305			1.61035	0.081742			1.93353	0.656756			5.0432	8.37597			1.50485	2.33579			1.81976	3.55487			1.77104	2.59454																			15.862
	9.73318	18.1784			3.37549	25.9353			1.10363	14.7933			1.54619	19.0274			9.5061	0.805549			2.64187	1.32827			0.9624	4.13663			2.10934	2.45919																			3.65932
	2.70207	9.44899			0.979415	3.54436			0.508095	2.36532			1.46371	1.51296			0.138765	8.12777			10.3284	5.78485			0.97526	0.128431			0.745244	0.865637																			10.5159
	0.007723	5.39848			2.39779	2.62778			0.924964	1.71355			1.81386	1.62522			5.33515	1.97193			1.65597	0.096785			0.774896	7.01667			1.35071	5.20476																			2.62716
	0.298286	10.91			0.696302	12.2509			0.825497	3.97808			1.6143	5.89873			3.58211	0.719663			10.4713	5.47149			2.86339	0.843945			4.55338	2.78572																			1.54611
	2.20414	13.2367			1.57461	9.17694			3.40491	5.57145			2.96822	6.39841			4.23207	7.7749			1.03747	4.18392			1.0489	2.44176			0.089716	2.63488																			8.24142
	7.40129	6.43696			0.600163	1.97731			0.349405	1.28483			2.29182	1.64994			3.34638	4.72436			2.26748	1.27232			1.29329	0.124085			0.725132	0.809232																			9.83122
	2.79222	0.42903			6.69536	1.41229			2.44107	0.139939			2.3771	1.21321			7.95618	6.26295			5.325	2.0982			5.86204	1.81041			1.00717	2.62018																			5.19677
	4.41737	15.5995			2.74375	22.5657			2.74523	2.07636			1.15511	7.77115			2.9389	1.71596			0.483628	2.72865			0.777131	0.997694			0.056434	0.364303																			8.33973
	4.24554	7.85179			2.48174	2.79124			3.22629	1.40659			3.26035	2.20241			1.41112	5.23536			0.608352	0.607992			1.61297	0.707693			2.03392	1.06758																			2.39723
	5.99522	8.05477			3.20646	4.39351			0.965296	0.53477			2.00465	1.34812			1.48952	6.30117			1.59039	6.21842			12.2936	2.8716			6.82381	3.06423																			5.47409
	6.35083	2.10163			0.560351	19.0766			1.57171	0.832968			0.140375	3.07551			5.93222	5.28542			1.11658	4.35466			4.36551	2.25371			4.13583	2.37663																			3.01051
	3.79173	4.52408			1.25494	3.45235			2.13597	2.57915			0.797632	3.60896			1.55702	15.6652			5.14464	10.8768			2.51594	3.13042			2.58613	1.09205																			2.58411
	4.79399	6.42542			7.25741	0.081992			5.51975	1.04748			5.49017	2.46786			4.16946	13.4209			6.09507	7.90582			1.80881	6.18802			0.01203	6.66779																			7.41443
	5.27446	7.20678			5.71115	6.22314			1.84338	6.02249			1.90403	6.83778			3.66023	4.03379			3.99072	0.810249			0.916207	4.48478			0.15367	3.78332																			4.91235
	1.43037	8.25656			3.66442	7.24796			0.264277	3.77509			1.81853	3.78268			2.89414	2.68642			2.4697	3.49805			0.336326	8.7788			0.214069	7.05219																			1.13558
	5.2552	1.92129			2.62924	1.27781			1.79801	1.00181			1.97042	0.897161			2.7546	7.49935			0.747884	1.38338			0.467703	2.69338			1.12043	1.02374																			4.5297
	2.94602	8.45757			13.602	3.51705			0.761501	1.98783			1.03416	0.498755			1.32083	1.99761			6.67568	3.08202			4.58574	1.50686			2.97207	1.18561																			2.22582
	0.453047	19.0704			3.88349	6.09442			2.38489	0.058347			2.07911	2.39686			3.78501	2.7946			3.09978	11.0627			3.0251	4.67438			1.69501	6.18631																			16.6977
	0.523271	4.50118			0.783447	2.42659			3.95894	3.05412			2.29033	2.97708			2.7712	10.7113			3.31966	1.58539			1.78695	0.592413			2.37317	1.60951																			6.77787
	5.93452	3.24772			3.09886	1.92287			2.12459	0.605297			2.16915	0.1678			1.88425	14.8598			3.70165	9.60483			1.0267	1.9313			1.12842	2.62564																			3.77592
	3.8952	2.53712			3.49455	0.071747			1.91435	1.8625			2.26689	5.15215			1.20407	11.7797			0.530418	10.9897			0.965191	6.74928			0.574129	1.55392																			5.59835
	4.14738				11.3543				1.69453				1.55929				11.0413	8.03149			4.37578	14.4356			7.30544	0.277777			7.42358	1.60273																			0.890109
	1.80797				21.3861				0.299597				2.13831				4.93701	4.70826			0.197086	1.11286			1.85255	5.47582			0.012348	4.30943																			5.61645
	2.99111				4.31713				0.043715				1.86124				2.49454	0.257076			0.506409	3.96842			0.522978	4.44868			0.048886	3.9406																			1.182
	0.452879				3.19417				0.074524				0.661212				0.220477	7.23878			0.434552	7.67286			0.413416	2.50934			1.07758	0.109142																			6.52996
	0.91558				3.30609				0.803206				1.1651				3.99129	4.79077			8.10099	3.39262			1.32384	1.10657			0.621792	0.406408																			4.77962
	6.51246				2.53258				0.162356				0.237144				2.63316	5.82129			9.05462	4.19564			0.546048	5.89662			0.335516	5.8116																			2.74614
	1.02692				1.44092				0.725035				0.00235				3.71033	0.331788			2.87713	1.55125			1.16003	2.31965			0.143279	2.00784																			7.12029
	2.33143				11.4491				4.2724				4.11845				1.00925	2.62965			2.92004	9.22017			1.21334	9.93843			0.266717	10.0393																			2.67796
	5.14539				1.01949				1.41259				2.54488				3.38844	9.97443			5.33664	2.64113			2.15205	4.81715			3.84936	2.88892																			10.2616
	2.05931				0.895476				2.56429				2.61298				2.6743	2.63779			3.82382	0.590088			2.07743	0.334374			1.40804	0.86476																			4.54295
	3.96286				2.61063				1.39446				1.86304				0.735985	6.62129			3.80479	8.09483			1.0586	1.53033			0.016994	2.06796																			0.659824
	0.020728				3.56923				6.80542				6.05271				0.640972	1.62798			6.28386	5.20041			1.16681	7.1917			1.12749	5.96497																			12.1062
	2.12576				5.56134				8.21136				7.90436				3.58093	11.105			4.37501	0.718865			3.30726	1.45253			1.42905	1.73607																			6.35483
	5.54976				8.45012				2.97658				3.86087				0.848566	4.88024			1.83954	1.10659			0.393113	3.41919			1.0125	4.00639																			5.39491
	4.06691				0.632225				0.265392				0.578926				0.074353	11.152			0.780177	9.51438			1.95463	4.28478			0.84459	2.46844																			4.00755
	0.492662				0.860778				0.964235				0.315514				5.25334	6.74588			5.00176	5.56449			2.61267	2.0178			1.83806	1.03344																			0.437121
	3.83104				4.61006				1.25833				0.89868				2.91371	1.4416			0.453697	6.28011			1.58639	1.31543			1.48294	2.7585																			1.88894
	6.3135				4.01332				5.44803				3.81684				2.38711	4.51407			3.60496	6.59272			0.676974	5.28021			0.249448	2.85539																			1.04237
	3.17436				2.16043				3.47797				2.99277				3.11113	11.1692			0.936733	8.6037			2.23685	6.12024			0.923794	6.97104																			1.77618
	2.50598				0.450869				1.83562				1.83206				6.04481	7.71698			1.7937	6.42031			1.73569	0.53307			0.255639	2.47731																			2.21655
	4.04858				3.79299				1.75832				0.87604				4.66863	0.87268			0.302402	8.52924			0.309754	3.44389			0.704502	4.43368																			11.4375
	1.96755				1.64878				1.82201				1.67154				2.35643	5.83128			0.243946	6.54492			0.815568	3.21381			0.205346	1.06408																			21.4209
	3.49053				1.03574				0.253117				0.078196				11.1121				7.54187				1.99343				2.76362																				5.23728
	4.19276				9.60103				2.96687				0.031485				8.47311				8.37953				12.8859				9.89053																				1.77089
	3.3786				1.12328				3.65966				0.848509				6.7771				2.18394				22.5099				7.10689																				8.4137
	3.58038				7.22694				0.385091				0.19632				1.49054				4.49489				1.4351				1.4508																				21.8093
	1.55578				0.7671				1.96286				1.81976				1.16813				0.022253				1.35184				0.685161																				7.923
	2.50793				3.3381				0.137906				1.7041				2.12316				1.65635				1.60144				0.522768																				1.38066
	0.176555				0.237492				1.02239				0.602252				3.53048				3.12578				0.596748				0.680508																				4.06006
	3.3362				1.91702				2.22194				0.840892				3.08615				0.953939				5.84445				3.62022																				16.0094
	2.18703				0.351666				2.63777				1.55694				2.70494				4.69018				0.964832				0.701151																				0.715503
	0.149819				5.53139				0.864909				0.626938				4.06307				4.21621				4.17072				4.99587																				3.4968
	0.847922				6.93757				1.72578				1.80166				3.59839				8.11378				1.70428				2.78007																				17.8256
	3.40504				8.16343				2.74379				0.27846				5.48678				4.50487				5.64417				1.21948																				2.27507
	7.08099				4.42869				0.824182				2.26956				1.12387				6.74941				4.73514				4.16668																				26.7479
	6.42993				1.43386				0.987592				0.361814				9.42485				3.34596				0.173226				2.32252																				3.05962
	1.36682				2.95416				3.80887				3.39973				9.99292				2.82508				4.54348				5.18885																				16.5699
	1.98432				1.27387				0.866933				1.80641				0.946044				4.76665				1.08672				2.18251																				3.70655
	4.03525				3.18232				0.366754				0.382558				3.30528				6.71707				1.8688				0.417387																				0.25186
	2.34772				4.86119				3.45119				0.77992				9.00733				3.55154				0.642488				0.833704																				0.356175
	4.45838				0.692177				0.871764				2.27261				2.11527				2.39554				4.49001				2.62303																				3.7781
	0.624226				7.37552				0.9765				0.843506				1.34281				7.26117				2.91892				1.00105																				6.40252
	0.841013				2.28254				1.28913				0.959843				3.22258				1.93096				0.190902				0.639459																				8.97297
	1.67495				1.28788				0.445156				0.971369				6.5787				2.23925				2.19493				3.03168																				9.67313
	2.57032				1.34112				1.9762				0.693086				6.78851				4.9545				4.11959				2.59389																				3.56118
	2.54966				1.62385				1.69059				2.19469				1.10151				0.817445				3.63697				2.12295																				6.83634
	11.0747				3.9061				0.299254				0.257488				1.24869				4.34602				2.72431				2.37613																				5.18409
	0.800782				1.57445				2.18454				2.28597				6.88134				4.43992				2.14272				0.507831																				0.115172
	8.57302				0.38958				1.83253				1.68783				4.97419				9.87568				2.45702				0.420623																				3.58755
	3.04911				6.35953				0.39089				0.588207				3.66161				6.15454				0.130968				0.565716																				3.15707
	2.15981				3.17124				1.52551				0.541057				7.74718				4.71902				2.9641				0.686143																				1.12807
	8.82967				5.4362				5.37657				3.80631				2.10141				0.94227				0.031701				1.09562																				4.50478
	1.16947				1.19752				3.8579				3.26958				2.08291				0.475265				0.466245				0.793707																				8.21345
	1.15709				0.189064				0.762679				1.02296				1.40652				3.22946				0.505521				0.622112																				7.23464
	3.95847				2.76574				2.00963				2.67788				3.06306				4.79388				2.22015				0.669336																				2.52033
	1.75398				6.36338				2.37932				2.50397				3.88761				2.92123				3.97504				3.98225																				8.07506
	0.644868				3.63696				2.00342				0.5413				4.07524				0.242296				2.06476				3.01331																				11.9884
	4.54975				0.430454				0.76534				0.31763				5.51042				0.691575				5.20527				3.38495																				5.56131
	0.140757				1.52026				0.184358				0.287364				2.10332				7.93482				0.84073				1.04174																				5.92333
	6.50495				0.650859				1.26368				2.97938				4.56698				6.96759				0.467063				1.39043																				3.72999
	6.20535				11.6929				8.77085				10.0232				4.50249				1.85911				1.67244				3.18972																				3.06543
	1.25456				0.113943				1.74487				1.04941				1.0757				1.23272				0.434564				0.487903																				2.76494
	5.79973				2.64758				2.8382				3.87927				8.93318				0.088385				0.574097				1.5876																				3.14023
	6.84431				3.92799				0.845437				0.545656				3.35761				0.256767				3.62312				1.57588																				2.73555
	3.96144				1.09837				2.94549				2.47597				7.43443				4.15161				2.20974				0.121837																				0.569262
	0.582217				3.20115				3.40403				2.40013				1.5638				2.42905				3.51471				1.78283																				3.62196
	4.20541				5.96558				1.81008				1.69535				8.80298				3.76962				0.094338				2.17333																				2.74566
	3.56061				2.74117				0.364291				0.412744				3.41759				8.2945				3.42705				4.98725																				2.28406
	4.73131				0.117185				1.15582				0.266767				5.77309				5.14522				2.73001				2.00707																				4.30786
	1.48195				4.34252				0.17635				0.085549				3.72303				3.16175				0.651256				1.84897																				15.6914
	4.17911				4.06053				7.0347				6.76988				2.11675				3.19258				0.33947				1.1478																				6.14026
	6.98437				1.16111				0.779552				0.305694				2.01432				3.47854				0.030457				0.549582																				0.615198
	3.06377				4.08826				3.04275				3.64165				2.77947				4.22361				2.30453				0.684724																				5.45821
	4.55126				1.48332				2.84005				2.53899				2.58709				8.74894				1.28623				2.8898																				1.15401
	4.09823				2.15653				7.28115				5.45513				9.0078				5.19064				0.308178				2.17684																				0.155676
	6.72503				0.850438				5.97706				3.59822				1.21328				1.35803				1.82511				2.25324																				0.716555
	0.434691				4.33301				0.973068				1.98479				0.148604				1.38753				6.27457				4.44211																				1.57778
	16.4372				22.5645				1.80162				0.198284				1.26905				1.59373				2.91607				3.06107																				1.04678
	12.7117				9.38039				0.97794				3.35964				1.69946				1.84488				2.15263				2.41892																				4.77147
	2.36824				5.39847				3.07326				3.59349				3.44365				4.08595				3.6504				3.17524																				10.9063
	0.325322				7.96756				2.91862				2.76842				2.4621				1.19704				6.46039				3.91174																				0.932296
	6.69815				3.3674				0.723618				0.026595				9.20464				1.36624				1.06249				0.282759																				12.4514
	8.67647				4.92877				2.37402				4.06175				0.668762				2.71338				1.87311				1.99022																				4.09392
	2.70954				0.841191				0.890547				1.08578				2.59617				1.58222				1.3539				0.172102																				5.22752
	2.43466				3.1063				0.406193				0.701052				1.46657				0.060875				0.606766				0.202403																				6.55407
	4.57848				0.775626				4.52276				1.77522				1.41169				6.52295				2.16683				3.03803																				2.61474
	8.63513				5.36993				2.22336				0.0273				0.767485				7.34865				12.4105				9.15361																				2.95693
	9.32369				14.3457				0.316746				1.43645				0.703675				1.58293				1.2912				2.11236																				12.9962
	2.11023				9.71956				1.27472				0.192151				2.20718				0.695615				2.3485				0.811511																				1.90188
	0.064336				0.954768				3.61961				2.38832				6.72357				0.277892				2.48935				0.636052																				0.292243
	4.02742				3.67662				2.25201				0.441262				2.98778				9.49596				5.2023				4.99274																				0.431134
	1.73167				4.982				0.586594				0.915705				4.70178				2.24698				4.88841				4.19881																				1.11438
	2.40085				10.9791				0.84925				1.5122				4.98811				4.26603				0.120245				2.18479																				0.491966
	3.86106				1.29616				1.9834				2.08736				3.19327				2.82027				3.18802				0.038207																				7.43442
	4.10859				4.9407				1.6529				1.45144				0.280171				12.2872				19.4548				18.3939																				3.72306
	0.70741				0.204862				1.41561				0.791131				10.3297				8.63937				3.12079				1.94113																				6.54176
	2.75146				0.045477				4.09059				2.30398				0.127497				4.22479				1.83981				0.032933																				11.4705
	0.157191				2.96762				0.067855				0.083578				3.13853				1.54181				6.11407				3.7181																				11.0906
	3.8946				1.3911				0.327561				0.376376				5.53663				2.92598				1.43001				2.54102																				3.92231
	0.903481				1.70396				0.065285				1.05325				6.12838				3.91719				0.093409				1.58024																				9.2939
	1.37275				0.413085				1.24048				0.096719				1.88243				6.22162				0.047819				1.06609																				4.41437
	2.21457				1.00378				0.692298				1.7111				4.69386				1.32542				5.58187				3.00517																				3.66826
	2.93657				4.14981				2.92292				1.9447				3.09829				2.14127				1.87383				2.11425																				5.5051
	5.19891				1.4592				0.437714				0.659529				1.08858				3.47216				6.5607				3.84594																				1.71478
	0.977163				2.39159				0.105087				0.277025				6.75678				0.22908				0.516733				1.89844																				1.91782
	6.58461				2.92874				2.9956				3.34779				5.05057				3.72471				0.191257				2.38479																				4.53255
	2.1666				1.01003				0.182984				1.11208				3.71609				1.16666				3.08136				1.47814																				3.02489
	7.76475				11.4717				0.352282				0.13153				0.877506				1.29715				2.24776				2.50122																				12.1267
	1.31486				2.08527				3.14434				3.79709				1.78196				0.252329				1.47568				0.876778																				3.15963
	3.43621				0.393287				0.007038				0.290482				9.83713				8.66925				0.017758				0.309939																				1.17161
	2.43878				5.17316				1.15711				1.5188				2.4044				6.5052				6.04153				4.73155																				5.3357
	6.24109				5.25013				1.49687				1.53088				1.28153				1.28076				0.99058				0.34984																				2.98747
	0.378045				2.73647				1.77408				1.57041				1.60998				0.840556				1.30801				0.761465																				1.58246
	0.86273				2.15565				0.918167				1.40013				5.78159				0.464885				0.754034				2.38921																				8.20441
	2.06552				3.05348				1.82594				1.23641				0.769476				6.00376				2.04843				1.97606																				0.073449
	0.590639				0.397823				2.27152				2.95348				2.66548				0.547733				3.40456				3.93099																				3.29777
	8.69898				2.46633				3.30899				0.343916				0.273035				3.62857				1.66748				1.46216																				4.28679
	2.28933				0.404273				1.62072				2.28984				0.463912				0.365726				2.26451				0.764162																				0.351649
	1.23546				0.577265				1.41565				1.40983				0.460757				2.30983				4.65843				3.19775																				5.8363
	4.11731				3.26105				0.848815				1.07481				2.1441				2.32829				2.87744				2.73901																				18.7334
	2.64865				4.24699				1.52497				1.54163				1.94009				1.49877				0.353988				0.431947																				4.47024
	10.8085				2.76321				3.81956				4.32889				5.58441				0.872619				0.086821				0.896574																				7.74089
	4.40191				1.22549				0.21158				0.97058				0.733824				1.2772				0.477602				1.93844																				2.00173
	0.465908				2.55443				1.98613				1.8235				7.22153				0.201743				0.468445				0.475673																				3.0907
	8.7041				3.89652				1.9621				1.16253				4.95358				0.464612				5.14997				4.94974																				2.40923
	0.297943				3.93567				0.027482				0.616727				7.06726				4.05372				0.148201				0.442318																				0.214227
	1.22431				2.38637				0.746392				1.62303				5.28446				7.63894				3.08696				3.66675																				4.22852
	3.19281				1.77411				3.28189				2.6168				0.26551				2.08346				0.05537				1.30262																				18.2265
	2.17657				4.51159				1.27227				1.48988				0.200711				6.21695				0.322953				0.177539																				2.54931
	5.41766				4.46328				3.25499				1.68857				2.922				6.23114				1.21674				1.99584																				4.63136
	3.55138				4.33771				1.73027				2.30222				1.10718				1.26015				1.42309				3.07286																				11.4255
	1.02109				1.34304				6.06148				6.33778				2.04079				1.76043				0.140831				0.073577																				14.8516
	1.43467				0.110342				1.61353				1.57209				4.28044				9.48506				4.59975				2.66703																				7.69327
	6.31178				5.88412				4.67313				4.64518				3.33643				3.72448				4.12738				2.37732																				6.65193
	8.83528				4.5191				3.23232				4.12864				0.347008				0.666825				0.213869				0.967942																				2.42007
	6.79074				9.36533				2.78594				4.6858				2.58521				7.36576				1.56271				0.818504																				5.91608
	1.51765				0.458957				1.26797				1.506				3.68437				7.75952				3.739				4.17544																				3.69157
	11.3482				2.13123				4.69818				3.97051				6.61962				1.37002				0.978687				1.0938																				8.65106
	1.76715				3.68997				3.1927				4.10427				5.02839				1.20666				1.41245				2.11862																				7.90391
	1.98839				5.21404				0.729507				0.121703				2.95903				2.64931				0.423132				0.741471																				1.28666
	7.24291				2.12433				0.441408				0.958772				1.97704				6.4782				2.44933				1.92337																				5.60794
	2.4522				1.20251				0.24027				0.384954				6.64383				5.16663				2.76077				1.7509																				1.47519
	7.07738				3.59317				2.55342				3.90664				2.72677				2.88554				0.087715				1.83213																				6.25683
	4.82864				2.48189				3.18411				3.06486				1.43397				7.83006				1.93157				2.67648																				19.9494
	1.75683				3.35734				0.028289				0.341619				3.61264				1.1504				1.00616				0.191766																				3.18001
	5.68124				2.69814				2.72875				2.88054				3.04822				2.01896				3.46983				2.18403																				0.30087
	2.30639				7.71893				2.3178				2.97692				2.26616				2.83898				0.92287				0.6637																				3.8902
	6.01912				2.08468				2.90539				1.49493				2.18488				0.923013				2.38611				0.425275																				4.19861
	11.5076				4.78307				7.1018				6.41858				0.176616				0.712418				4.6684				2.97381																				5.13317
	2.71545				0.621725				2.8437				2.6072				6.76229				1.58458				1.48789				2.70084																				4.8855
	1.69085				7.42141				1.01019				1.29819				1.04323				6.12816				2.55743				1.53747																				11.129
	2.25789				4.51528				1.90406				0.779374				5.31091				4.3305				3.27967				4.14552																				0.176516
	3.02017				7.29077				1.69017				1.70301				2.5602				3.25042				0.064133				1.0967																				1.13387
	6.60026				15.2243				0.090324				0.299061				4.82426				2.30017				10.9197				6.82569																				3.76011
	1.60295				5.5768				4.31				4.72544				4.17273				5.17029				5.79612				5.09367																				19.0107
	0.241708				4.53185				3.36248				3.84572				2.06492				2.43042				2.66567				1.8535																				3.75348
	0.2678				5.30386				1.07509				1.07452				2.39425				4.21327				7.35639				3.65723																				13.6078
	9.42675				1.35825				1.87697				2.70711				6.57731				2.13492				2.59031				2.91315																				4.51963
	2.42611				4.13091				0.529066				0.91709				2.61116				1.58384				2.28744				0.014144																				2.70065
	3.81617				0.122064				0.9122				1.22215				10.3597				8.90425				5.44219				7.56261																				0.481458
	3.32593				2.59002				1.68786				1.95098				0.693837				0.169542				0.506691				0.112344																				2.79277
	2.57311				1.05996				0.218051				0.396384				0.370055				1.79096				2.9643				2.70933																				13.3785
	1.04259				0.476587				1.72215				1.58727				2.70982				9.64716				1.45519				1.99954																				4.19932
	5.93863				6.28093				1.52694				2.15963				3.84782				5.02249				0.662624				0.239623																				4.62892
	3.69776				1.86584				1.46289				1.81208				3.2524				3.46299				2.32668				1.89355																				3.07989
	0.304459				5.66558				1.12893				1.11858				1.03669				1.14074				6.00196				3.65262																				3.01413
	2.94055				5.3991				1.27255				1.52204				0.626931				3.22974				0.434086				0.844963																				6.20094
	1.31189				3.13956				2.74204				2.0945				4.38978				3.67998				1.45432				3.23643																				1.14389
	1.09673				4.95675				0.881958				1.36396				0.720592				1.42922				7.85072				7.37696																				9.54609
	9.95908				1.26081				1.95066				2.91976				2.70904				3.1703				1.12786				1.07403																				6.29237
	1.08456				6.34698				2.52867				2.47098				0.975888				18.3586				34.7324				29.3305																				0.502875
	2.74167				4.76481				2.38938				3.52654				5.31636				4.11516				1.54222				0.610728																				2.6353
	0.467428				2.66274				2.5484				1.06817				1.48757				1.80229				0.301328				0.882265																				1.00865
	4.77717				2.51137				4.03929				4.48453				0.276559				3.78543				0.314571				0.170872																				5.93134
	3.07763				4.74238				1.72741				1.72581				2.6208				1.77066				1.79384				1.03849																				0.758099
	4.23442				6.25225				1.81608				2.34795				0.611134				0.557004				1.74085				1.17974																				5.60886
	2.48837				4.08436				0.365128				0.608275				2.77948				1.82567				4.52605				4.09746																				4.10061
	9.4314				1.93648				0.581085				0.089697				3.58				0.832336				2.17077				0.46023																				10.1459
	4.6294				9.37738				0.557942				0.692994				3.57998				3.97694				1.34021				0.077941																				1.38877
	5.30732				0.628511				1.32963				1.9111				1.11964				4.79644				0.233454				0.477172																				3.52042
	3.98044				3.89551				2.91618				4.21771				10.6124				11.8859				1.884				0.011292																				2.44685
	2.22626				2.81216				2.18028				2.55861				3.64562				3.93041				4.63864				4.10755																				6.8093
	2.59548				8.23253				1.63849				2.37642				4.56098				2.63106				4.78047				2.15795																				1.3328
	1.11635				3.87105				0.252911				0.314551				8.21035				10.7438				1.72132				2.67065																				8.35016
	1.58598				12.1401				5.69026				5.35104				9.12021				3.45012				1.7671				3.43506																				1.67089
	4.88988				2.00282				3.9917				2.84307				3.74096				6.13201				4.17721				0.108196																				2.16027
	4.17871				2.21495				4.20769				4.44375				7.18332				5.41787				1.58878				2.18804																				9.38379
	7.77376				14.4216				0.748317				2.88157				2.62813				8.43638				7.13482				7.83203																				9.09062
	3.25396				4.95488				1.99642				2.07355				3.03815				2.13785				4.45993				2.92659																				6.8895
	4.7535				2.93885				1.97089				1.09243				4.37701				5.60281				3.04153				3.55856																				2.05588
	2.21823				0.043546				0.95145				0.242721				4.6623				4.39621				2.35926				0.344326																				2.74005
	7.09367				2.57938				4.73464				2.61185				3.18078				4.92361				0.166453				1.36434																				10.7002
	0.418261				7.19911				2.60656				2.9847				2.83019				5.94735				3.3336				0.284927																				1.05121
	4.01692				3.82968				2.52791				3.89596				0.208711				0.400617				2.61521				2.62838																				2.73464
	4.582				5.34171				0.116834				1.84273				2.23044				4.94528				1.79248				2.77485																				4.28355
	0.892929				15.5216				2.02557				2.1045				0.710464				5.50347				1.96041				1.19438																				21.7145
	6.72003				2.76202				1.40455				0.247149				6.66352				4.84775				2.45123				0.782642																				9.87713
	1.63509				8.36612				2.31962				0.992223				4.92288				4.49181				3.83609				5.08245																				6.4465
	6.874				2.01949				1.20117				1.94804				0.659686				3.32231				0.007896				0.912992																				0.417727
	3.38648				3.74113				2.90967				2.0758				1.37605				2.68103				1.51389				0.048006																				5.81215
	1.32429				0.752789				1.12598				1.52082				1.73233				3.77369				1.02985				0.898723																				0.24279
	7.2507				4.75298				2.57506				0.269476				2.1551				7.63568				0.362697				1.0453																				15.0871
	2.14544				7.21616				5.10663				5.87533				0.448108				5.9991				2.40301				2.57739																				9.30301
	6.40869				0.486811				0.513471				0.490964				3.70509				9.39289				0.76286				0.229213																				4.53126
	8.30332				4.26403				18.3766				11.9485				0.965583				2.84527				0.796228				0.190065																				2.35366
	10.6386				8.45297				3.135				3.66526				11.3034				1.28696				4.8548				5.87176																				7.85639
	11.893				5.64813				10.4102				5.015				0.703246				1.70767				0.730184				1.56679																				2.01155
	1.36411				6.24211				7.24214				4.78347				1.73868				12.1453				4.56579				5.26193																				0.753884
	9.15569				8.53622				2.51988				3.71584				2.53335				5.2416				0.826706				1.05493																				0.38565
	0.304163				0.55358				1.33528				1.34864				1.14223				3.45007				2.10299				3.04383																				9.13639
	11.5486				6.92274				14.0149				9.14614				4.73615				8.33947				2.80551				1.27632																				3.59532
	0.519174				2.82575				1.53702				0.062549				3.22849				5.54088				0.246507				1.94317																				4.66785
	2.75708				2.74242				0.471798				0.516379				4.99204				13.5877				7.26085				8.81338																				9.14109
	6.06357				5.88916				4.29276				1.94549				0.796787				3.97219				3.5445				3.86904																				4.72405
	3.10411				3.87461				4.50035				2.65347				2.76067				0.930425				1.94338				1.89597																				6.26878
	2.70674				0.802159				2.04455				1.4297				5.44916				1.657				2.47103				3.31677																				5.91904
	10.3076				8.25916				0.265807				1.57092				0.405056				4.99518				1.0601				0.665077																				3.54625
	8.93851				1.71359				3.20163				1.70645				0.194227				6.05093				3.23241				2.01719																				0.223728
	1.28604				4.42093				1.95741				1.15747				2.49561				1.85082				0.563384				1.03205																				5.37553
	2.54367				2.20385				0.369816				0.140963				1.73433				7.32784				3.479				0.393754																				3.40982
	1.13726				5.5647				0.748849				0.01782				2.7056				0.498144				0.584724				0.864631																				5.074
	9.26523				1.59295				10.4578				8.96463				5.32047				3.45697				1.27837				0.477805																				8.9499
	0.409136				6.50141				11.0362				11.0544				2.2411				2.50532				3.83029				2.41949																				3.21607
	0.108584				5.46491				5.19106				5.56792				5.5003				5.53109				1.5028				1.54753																				7.65815
	0.932327				0.136593				0.454148				0.526785				3.42932				4.14134				0.077595				0.898679																				2.47768
	5.80864				5.23591				4.87317				5.77339				28.6393				1.75409				1.04804				1.07411																				4.30049
	6.24872				3.44287				3.27409				3.47485				0.163708				9.57423				2.53024				3.87005																				8.99097
	1.53648				6.25169				1.07509				2.55396				3.55866				6.35654				1.13662				1.85823																				3.94211
	1.71135				3.47546				3.92939				4.42096				3.80122				0.605345				1.5036				2.15056																				10.332
	2.01537				3.03183				2.58413				0.639168				1.43108				1.3422				1.36108				0.238775																				4.90236
	1.43695				1.54392				6.52458				5.99752				1.66695				4.16834				3.95				2.21259																				2.53754
	10.4413				3.41394				2.00721				1.34574				3.32479				4.8729				1.48436				2.71032																				12.3966
	0.373512				0.910909				1.97013				2.73232				5.06269				6.04556				1.7267				2.88696																				1.48853
	4.25404				1.19464				3.61436				2.60103				3.69224				2.32907				0.275841				0.666581																				0.995652
	4.56221				5.62169				2.90677				3.04306				3.41379				1.62248				0.756765				0.670939																				5.5123
	0.211483				1.61696				4.16562				4.66361				6.52219				10.4864				2.20662				2.24098																				18.2376
	2.42831				5.15189				2.13057				0.931551				5.14237				4.96686				2.02219				3.32205																				4.68858
	3.59669				0.621982				1.70356				0.939967				0.669694				3.31535				0.622789				0.415859																				5.83967
	9.94058				2.12673				2.97181				1.01846				3.33488				5.95039				1.1596				1.25259																				1.45797
	0.460168				0.590863				1.5596				1.40682				0.033046				3.94719				1.94198				1.58974																				10.2814
	8.10977				2.0704				2.74727				1.63962				4.89382				3.02184				4.43057				3.66273																				3.77689
	2.21477				0.034415				15.1658				13.9518				1.34363				5.4607				1.459				1.47286																				0.857423
	4.96332				0.138907				0.585273				0.768069				1.71403				2.96349				2.48247				1.28773																				6.64471
	1.16351				5.71327				2.07049				3.44344				0.316576				0.992852				1.63203				3.16036																				1.88835
	4.44193				0.912329				2.69405				2.72574				3.01391				3.0771				1.61982				1.12637																				1.09673
	2.44912				1.51089				3.00086				1.58974				13.5453				6.38305				0.745472				0.904272																				2.10616
	5.16379				6.75504				0.775141				3.34435				5.7138				4.5616				1.00359				1.85003																				4.37756
	7.02208				0.501683				2.52476				1.23377				6.0949				6.0093				1.13745				3.24394																				0.363174
	5.16527				3.02969				0.243718				0.876822				2.3354				2.81567				4.49326				6.25992																				10.0576
	5.32858				1.85503				2.37342				1.10831				4.4002				3.046				2.99498				1.68403																				9.21856
	6.12919				0.694537				2.36445				1.67821				7.792				5.92439				0.070238				2.37647																				0.195262
	6.38782				5.71941				4.8994				5.55251				0.898099				4.32873				0.200665				1.11065																				2.83
	2.63883				2.15228				5.60747				4.27699				2.03886				0.371445				0.274299				0.613929																				4.67298
	9.61401				0.864513				0.91438				0.595217				1.90566				2.02921				5.05009				3.92999																				0.39164
	3.9559				4.73664				1.82664				2.46239				2.23312				2.12056				1.46219				2.62635																				5.3418
	11.9101				10.3808				4.9919				8.41858				7.13711				1.5994				1.15792				2.53876																				0.424258
	0.045655				1.37034				0.310521				0.437102				1.34249				1.25663				2.36446				1.172																				1.82309
	3.73031				1.90688				1.99102				2.80061				0.682902				0.565569				6.19272				3.47679																				6.59449
	0.847861				6.8272				0.07063				1.11584				5.91324				7.46977				0.615523				1.65701																				3.60361
	9.88406				3.29768				0.889541				2.2845				0.024432				8.0622				2.31278				1.40271																				1.88529
	1.44545				7.61996				0.075702				0.915079				11.0402				3.97952				7.79642				7.50045																				7.88574
	0.476968				6.25559				0.754515				1.50253				5.24536				3.87019				4.40213				4.91353																				4.16505
	4.4693				0.379459				2.05633				1.86009				1.07068				10.055				1.51817				1.51675																				2.60885
	3.07926				9.27215				0.727142				0.674809				2.762				2.88409				4.73981				2.72858																				12.5012
	3.63238				0.725544				0.934121				1.39865				7.45162				1.09822				6.98444				3.95024																				2.20251
	1.02353				0.592773				1.15234				1.58438				4.26878				1.16804				1.02839				1.1484																				0.540756
	2.68011				3.05755				3.89988				2.72365				4.45784				1.97661				1.05789				2.20968																				3.42389
	0.919544				1.85904				1.18272				2.52026				2.0064				3.53886				0.569321				1.06743																				9.26007
	0.318047				7.75229				2.84901				4.32406				15.6269				0.328969				4.83815				4.32627																				6.67549
	4.92028				5.23839				2.66001				3.39265				0.528949				4.78898				4.27411				2.23606																				3.55631
	1.22008				5.77014				2.06517				2.71767				6.72683				3.63748				3.41902				4.57695																				1.26128
	1.72328				3.99438				1.21158				0.869951				0.686762				0.328481				1.09899				1.91745																				3.14873
	5.0076				4.48996				3.41469				4.42907				6.77431				2.30441				0.862104				3.0758																				0.374856
	1.80641				1.2928				0.341521				0.016628				4.00662				0.678619				0.6887				0.136124																				3.6735
	11.8295				3.73214				1.70916				0.464023				4.21902				5.73072				1.4473				3.84679																				5.33811
	2.8296				0.11182				0.555062				0.6749				1.16123				10.654				1.40384				0.244312																				5.48904
	2.2791				3.84104				0.336046				1.35873																																				2.54108
	1.92064				5.77127				4.06971				5.08531																																				9.14113
	2.26772				14.5354				4.14603				3.28455																																				3.44791
	4.14071				2.69893				1.40709				0.668285																																				4.78594
	0.880174				4.39001				2.50728				1.8554																																				0.057662
	2.87826				7.54506				7.55058				4.77151																																				2.06941
	0.823237				1.27165				5.38863				5.10928																																				0.237205
	1.49131				4.3169				1.8255				2.34367																																				1.44942
	5.23027				6.54311				1.9135				2.67617																																				2.72959
	6.69836				8.5352				1.9499				1.55997																																				0.204975
	2.06169				6.58489				2.87386				3.45364																																				2.87169
	1.98394				0.615743				5.34039				5.13239																																				2.89132
	5.38598				5.17928				0.770185				2.39275																																				0.076007
	2.38317				6.18961				3.43826				3.38154																																				3.32782
	0.886629				5.57086				1.9921				2.39394																																				5.51024
	9.05143				2.98816				1.00026				2.01446																																				8.07035
	6.86585				7.45998				5.69465				6.8377																																				6.21261
	4.07356				2.0937				3.58913				2.52694																																				4.11289
	0.774149				0.288844				2.32083				1.79018																																				8.23999
	0.677433				0.794766				2.19047				2.5777																																				2.03735
	2.40904				3.54493				3.50385				1.81944																																				5.98068
	0.661302				16.0229				19.1509				18.6481																																				0.466418
																																																	8.27208
																																																	0.534203
																																																	2.45232
																																																	0.656112
																																																	4.83467
																																																	6.69445
																																																	0.260154
																																																	4.43229
																																																	2.70808
																																																	2.79698
																																																	5.89359
																																																	9.06933
																																																	2.42798
																																																	14.4937
																																																	4.53104
																																																	5.00125
																																																	4.55295
																																																	1.82822
																																																	3.60984
																																																	5.01049
																																																	0.894748
																																																	0.724522
																																																	6.00152
																																																	0.91264
																																																	0.421955
																																																	5.4926
																																																	5.06826
																																																	4.85341
																																																	2.81279
																																																	7.82315
																																																	16.608
																																																	4.20106
																																																	2.64929
																																																	0.577404
																																																	6.71835
																																																	17.043
																																																	14.4265
																																																	12.9839
																																																	1.41528
																																																	17.1769
																																																	0.935465
																																																	1.52107
																																																	2.85936
																																																	7.40575
																																																	6.04183
																																																	8.9654
																																																	9.64455
																																																	5.40299
																																																	0.998351
																																																	1.75174
																																																	3.59759
																																																	6.60467
																																																	5.67337
																																																	4.54874
																																																	6.09375
																																																	3.1206
																																																	0.277181
																																																	8.36742
																																																	12.9054
																																																	0.420948
																																																	0.296912
																																																	2.38761
																																																	2.31212
																																																	0.715362
																																																	6.2095
																																																	7.35794
																																																	9.07644
																																																	15.3856
																																																	7.17642
																																																	0.388043
																																																	11.2493
																																																	3.85354
																																																	4.25733
																																																	13.636
																																																	2.78058
																																																	4.73367
																																																	3.08092
																																																	2.35367
																																																	12.0122
																																																	1.79861
																																																	4.44472
																																																	15.3545
																																																	4.01505
																																																	1.59937
																																																	6.56405
																																																	1.02726
																																																	6.86495
																																																	10.2803
																																																	7.07746
																																																	3.74411
																																																	19.1469
																																																	0.059478
																																																	1.99344
																																																	1.76743
																																																	0.563529
																																																	0.465321
																																																	7.35336
																																																	1.8954
																																																	0.205752
																																																	1.04321
																																																	3.12961
																																																	15.459
																																																	4.07441
[truncated: 102 more rows]
[truncated: 30 more columns]

## Sheet: Figure 6a
Description	Step	Threshold_Range	Sample_Ratio_Percent	Cumulative_Ratio_Percent	Sensitivity_TPR	Specificity	FPR	TP	TN	FP	FN	ROC_FPR	ROC_TPR	ROC_Threshold
[truncated: 31,130 more rows]

[truncated: 26 more sheets: Figure 6b,c, Figure 6d, Figure 6e, Figure 6f,g,i, Figure S28, Figure 6h, Figure S1, Figure S2, Figure S3, Figure S4, Figure S5-7, Figure S8, Figure S9,S10, Figure S14, Figure S15, Figure S16, Figure S17,S18, Figure S19, Figure S24, Figure S26,S27, Figure S29 …]
